# Supplementary material for: Clinicogenomic Insights for Progression-Free Survival in Prostate Cancer
Source: Int J Environ Res Public Health. 2026 Feb 18;23(2):256. doi: 10.3390/ijerph23020256 (PMC12940860; doi:10.3390/ijerph23020256)
Supplement: Supplementary file 1 [file ijerph-23-00256-s001.zip]

Archive with 20 entries (18 files):
- SF01_pipeline_modules_data/
- SF01_pipeline_modules_data/deepsurv.R
- SF01_pipeline_modules_data/deepsurv_cv_results_single_run.csv
- SF01_pipeline_modules_data/deepsurv_cv_results_single_run_clincal.csv
- SF01_pipeline_modules_data/deepsurv_libraries.R
- SF01_pipeline_modules_data/deepsurv_risks_predictions.csv
- SF01_pipeline_modules_data/exploratory_analysis.R
- SF01_pipeline_modules_data/multivariate-analysis.R
- SF01_pipeline_modules_data/pcm_libraries.R
- SF01_pipeline_modules_data/pcm_prob_risk_predictions.csv
- SF01_pipeline_modules_data/prca_clinicogenomics_data.csv
- SF01_pipeline_modules_data/rsf_libraries.R
- SF01_pipeline_modules_data/rsf_prob_risk_predictions.csv
- SF02_data_processing/
- SF02_data_processing/fullcode_data_preprocessing.r
- SF02_data_processing/LPC_genes.txt
- SF02_data_processing/required_packages.R
- SF03_clinical_variables.pdf
- SF04_imputation.pdf
- SF05_kmcurves_and_plots.pdf
