# Supplementary material for: Clinicogenomic Insights for Progression-Free Survival in Prostate Cancer
Source: Int J Environ Res Public Health. 2026 Feb 18;23(2):256. doi: 10.3390/ijerph23020256 (PMC12940860; doi:10.3390/ijerph23020256)
Supplement: Supplementary file 1 [file ijerph-23-00256-s001.zip › SF01_pipeline_modules_data/deepsurv.R]

library(tensorflow)
library(keras)
library(survival)
library(survcomp)
#BiocManager::install("survcomp")


# neg_log_likelihd <- function(y_true, y_pred) {
#   event <- y_true[, 1]
#   time <- y_true[, 2]
#   # time <- y_true[, 1]
#   # event <- y_true[, 2]
#   
#   mask <- k_cast(time <= k_reshape(time, shape = c(-1, 1)), dtype = "float32")
#   
#   log_loss <- k_log(k_sum(mask * k_exp(y_pred), axis = 1))
#   neg_log_loss <- -k_sum(event * (y_pred - log_loss))
#   
#   return(neg_log_loss / k_sum(event))
# }
# 
# 
# build_deepsurv <- function(num_input, 
#                            num_layer, 
#                            num_nodes, 
#                            string_activation, 
#                            num_l2, 
#                            num_dropout, 
#                            num_lr, 
#                            lr_decay) {
#   
#   input_layer <- layer_input(shape = c(num_input),
#                              dtype = "float32")
#   
#   hidden_layers <- input_layer
#   
#   for (i in 1:num_layer) {
#     hidden_layers <- hidden_layers %>%
#       layer_dense(units = num_nodes, 
#                   activation = string_activation, 
#                   # kernel_regularizer = regularizer_l2(num_l2),
#                   kernel_initializer = "glorot_uniform") %>%
#       layer_dropout(rate = num_dropout)
#   }
#   
#   hidden_layers <- hidden_layers %>%
#     layer_dense(units = 1, 
#                 activation = "linear", 
#                 kernel_regularizer = regularizer_l2(num_l2)) %>% 
#     layer_activity_regularization(l2 = num_l2)
#   
#   model <- keras_model(input_layer, hidden_layers)
#   
#   model %>% compile(
#     loss = neg_log_likelihd,
#     optimizer = optimizer_nadam(learning_rate = num_lr, 
#                                 weight_decay = lr_decay, 
#                                 clipnorm=1.)
#   )
# }
# 
# c_index <- function(LP_pred, Y, E){
#   c_index <- survcomp::concordance.index(LP_pred, Y, E)$c.index
#   return(c_index)
# }
# 
# 
# 
# 
# #===========Define a function to get variable importance using gradients=====
# #--Function to get the variable importance using gradients---
# # # Load necessary libraries
# # library(tensorflow)
# # library(keras)
# 
# get_variable_importance <- function(model, input_data) {
#   # Ensure input data is a TensorFlow constant tensor
#   input_tensor <- tf$convert_to_tensor(as.matrix(input_data), dtype = tf$float32)
#   
#   # Use tf$GradientTape() to record operations for gradient calculation
#   gradients_value <- NULL
#   
#   # Use tf_function() to ensure TensorFlow understands the context
#   compute_gradients <- tf_function(function(input_tensor) {
#     with(tf$GradientTape() %as% tape, {
#       tape$watch(input_tensor)  # Start recording gradients on input tensor
#       predictions <- model(input_tensor)  # Get model predictions
#     })
#     gradients <- tape$gradient(predictions, input_tensor)  # Calculate gradients
#     return(gradients)
#   })
#   
#   # Try to compute gradients using the wrapped function
#   tryCatch({
#     gradients_value <- compute_gradients(input_tensor)
#     gradient_values <- keras::k_eval(gradients_value)  # Evaluate gradients
#   }, error = function(e) {
#     print("Error in computing gradients: ")
#     print(e$message)
#     return(NULL)
#   })
#   
#   # Check if gradients were successfully computed
#   if (is.null(gradient_values)) {
#     stop("Failed to calculate gradients. Check TensorFlow setup and context.")
#   }
#   
#   # Calculate mean absolute gradients for each feature across all samples
#   feature_importance <- colMeans(abs(gradient_values))
#   
#   # Create a data frame with the actual feature names and their importance
#   feature_names <- colnames(input_data)  # Extract feature names from input data
#   
#   if (is.null(feature_names)) {
#     feature_names <- paste("Feature", 1:ncol(input_data), sep = "_")  # Default names if none found
#   }
#   
#   importance_df <- data.frame(
#     Feature = feature_names,  # Use actual feature names from input data
#     Importance = feature_importance
#   )
#   
#   # Sort by importance in descending order
#   importance_df <- importance_df[order(-importance_df$Importance), ]
#   
#   return(importance_df)
# }
# 
# 


###############################################################################
# Cox negative partial log-likelihood
# IMPORTANT: y_true must be a 2-column matrix:
#   y_true[,1] = time  (e.g., pfs_months)
#   y_true[,2] = event (e.g., pfs_status: 1=event, 0=censored)
###############################################################################
neg_log_likelihd <- function(y_true, y_pred) {
  time  <- y_true[, 1]
  event <- y_true[, 2]
  
  # Risk set mask: include j if time_j >= time_i (equivalent to time_i <= time_j)
  mask <- k_cast(time <= k_reshape(time, shape = c(-1, 1)), dtype = "float32")
  
  # log(sum_{j in R_i} exp(lp_j))
  log_loss <- k_log(k_sum(mask * k_exp(y_pred), axis = 1))
  
  # - sum_{i: event=1} (lp_i - log_risk_i)
  # y_pred is (n,1); reshape to (n,)
  y_pred_vec <- k_reshape(y_pred, shape = c(-1))
  neg_log_loss <- -k_sum(event * (y_pred_vec - log_loss))
  
  # normalize by number of events for stability
  return(neg_log_loss / (k_sum(event) + k_epsilon()))
}

###############################################################################
# DeepSurv model builder
# NOTE: Nothing is "fixed" here — nodes/layers come from your inputs.
###############################################################################
build_deepsurv <- function(num_input,
                           num_layer,
                           num_nodes,
                           string_activation,
                           num_l2,
                           num_dropout,
                           num_lr,
                           lr_decay) {
  
  input_layer <- layer_input(shape = c(num_input), dtype = "float32")
  
  hidden_layers <- input_layer
  
  if (num_layer > 0) {
    for (i in 1:num_layer) {
      hidden_layers <- hidden_layers %>%
        layer_dense(
          units = num_nodes,
          activation = string_activation,
          kernel_initializer = "glorot_uniform",
          kernel_regularizer = regularizer_l2(num_l2)
        ) %>%
        layer_dropout(rate = num_dropout)
    }
  }
  
  # output log-risk
  output_layer <- hidden_layers %>%
    layer_dense(
      units = 1,
      activation = "linear",
      kernel_regularizer = regularizer_l2(num_l2)
    )
  
  model <- keras_model(input_layer, output_layer)
  
  model %>% compile(
    loss = neg_log_likelihd,
    optimizer = optimizer_nadam(
      learning_rate = num_lr,
      weight_decay = lr_decay,
      clipnorm = 1.0
    )
  )
  
  return(model)
}

###############################################################################
# C-index helper
# IMPORTANT: Use: c_index(lp_pred, time, event)
###############################################################################
c_index <- function(lp_pred, time, event) {
  survcomp::concordance.index(
    x = as.numeric(lp_pred),
    surv.time = as.numeric(time),
    surv.event = as.numeric(event)
  )$c.index
}

###############################################################################
# Gradient-based feature attribution (GBFA)
# Returns mean absolute gradients for each feature.
###############################################################################
get_variable_importance <- function(model, input_data) {
  input_mat <- as.matrix(input_data)
  
  # Ensure a TF tensor
  input_tensor <- tf$convert_to_tensor(input_mat, dtype = tf$float32)
  
  compute_gradients <- tf_function(function(input_tensor) {
    with(tf$GradientTape() %as% tape, {
      tape$watch(input_tensor)
      predictions <- model(input_tensor)  # (n, 1)
      # reduce to scalar to make gradients stable
      scalar_pred <- tf$reduce_sum(predictions)
    })
    grads <- tape$gradient(scalar_pred, input_tensor)
    grads
  })
  
  gradients_value <- NULL
  gradient_values <- NULL
  
  tryCatch({
    gradients_value <- compute_gradients(input_tensor)
    gradient_values <- keras::k_eval(gradients_value)
  }, error = function(e) {
    print("Error in computing gradients:")
    print(e$message)
    return(NULL)
  })
  
  if (is.null(gradient_values)) {
    stop("Failed to calculate gradients. Check TensorFlow setup and context.")
  }
  
  # Mean absolute gradients per feature
  feature_importance <- colMeans(abs(gradient_values), na.rm = TRUE)
  
  feature_names <- colnames(input_mat)
  if (is.null(feature_names)) {
    feature_names <- paste0("Feature_", seq_len(ncol(input_mat)))
  }
  
  importance_df <- data.frame(
    Feature = feature_names,
    Importance = as.numeric(feature_importance),
    stringsAsFactors = FALSE
  )
  
  importance_df <- importance_df[order(-importance_df$Importance), ]
  rownames(importance_df) <- NULL
  
  return(importance_df)
}
