# Supplementary material for: Clinicogenomic Insights for Progression-Free Survival in Prostate Cancer
Source: Int J Environ Res Public Health. 2026 Feb 18;23(2):256. doi: 10.3390/ijerph23020256 (PMC12940860; doi:10.3390/ijerph23020256)
Supplement: Supplementary file 1 [file ijerph-23-00256-s001.zip › SF01_pipeline_modules_data/deepsurv_cv_results_single_run.csv]

num_layer	num_nodes	num_dropout	num_lr	batch_size	num_l2	Mean_C_Index	Std_C_Index
1	1	0.2	0.001	16	0.2	0.855755032623261	0.0267441961066761
1	1	0.4	0.001	16	0.2	0.854584581788506	0.0289230988288436
1	1	0.3	0.001	16	0.4	0.853695746965028	0.0237991025729788
1	1	0.4	5e-04	16	0.6	0.85062646048714	0.0237767297538125
1	1	0.3	0.001	16	0.2	0.848628369955181	0.024849698461494
1	1	0.2	0.001	16	0.4	0.848094849506267	0.0248171425617858
1	1	0.3	5e-04	16	0.4	0.846737769703211	0.0248070567250381
1	1	0.2	5e-04	16	0.2	0.846464546761642	0.0261580125679201
1	1	0.3	0.001	16	0.6	0.846014876599883	0.0217998690805261
1	1	0.4	0.001	16	0.6	0.845837169991371	0.0300366916235107
1	1	0.4	5e-04	16	0.4	0.844455717262853	0.0286045719107836
1	1	0.3	5e-04	16	0.6	0.843640833388021	0.025453138032067
1	1	0.2	5e-04	16	0.6	0.843399007107989	0.0269203128508812
1	1	0.2	0.001	16	0.6	0.843380012548223	0.0284761968649033
1	1	0.2	5e-04	16	0.4	0.843071405613259	0.0256911889774201
1	1	0.4	0.001	16	0.4	0.842343583313251	0.0289521750811722
1	1	0.3	5e-04	16	0.2	0.837862902334084	0.0210238382154925
1	1	0.4	5e-04	16	0.2	0.834661375063527	0.0313388032791188
