# Supplementary material for: Clinicogenomic Insights for Progression-Free Survival in Prostate Cancer
Source: Int J Environ Res Public Health. 2026 Feb 18;23(2):256. doi: 10.3390/ijerph23020256 (PMC12940860; doi:10.3390/ijerph23020256)
Supplement: Supplementary file 1 [file ijerph-23-00256-s001.zip › SF01_pipeline_modules_data/deepsurv_cv_results_single_run_clincal.csv]

num_layer	num_nodes	num_dropout	num_lr	batch_size	num_l2	Mean_C_Index	Std_C_Index
1	1	0.3	5e-04	16	0.4	0.853555038000435	0.0235453228679989
1	1	0.4	0.001	16	0.2	0.8519225558473	0.0286370713022148
1	1	0.2	0.001	16	0.2	0.851245850515962	0.0255597849193437
1	1	0.2	5e-04	16	0.2	0.850650529988821	0.0253297954422151
1	1	0.3	0.001	16	0.4	0.85003625476386	0.0213031253555716
1	1	0.3	0.001	16	0.2	0.849331493266961	0.0256839288920091
1	1	0.3	5e-04	16	0.2	0.847946305376716	0.0180446372658117
1	1	0.2	0.001	16	0.4	0.847028756701692	0.0215655281439428
1	1	0.4	0.001	16	0.6	0.846993174579989	0.0257971429112128
1	1	0.2	5e-04	16	0.4	0.8465284690371	0.0258073234847088
1	1	0.2	0.001	16	0.6	0.845685727620401	0.0244717308896192
1	1	0.3	0.001	16	0.6	0.844970294676453	0.0207942847919355
1	1	0.4	5e-04	16	0.6	0.84378547505483	0.0214109953273689
1	1	0.2	5e-04	16	0.6	0.842684181553204	0.0207599567736662
1	1	0.4	0.001	16	0.4	0.841417108613595	0.0283161725627349
1	1	0.4	5e-04	16	0.4	0.841138158604578	0.0301363378293392
1	1	0.3	5e-04	16	0.6	0.839307679300566	0.0226171766291261
1	1	0.4	5e-04	16	0.2	0.832848620640511	0.0214559228359943
