# Supplementary material for: Clinicogenomic Insights for Progression-Free Survival in Prostate Cancer
Source: Int J Environ Res Public Health. 2026 Feb 18;23(2):256. doi: 10.3390/ijerph23020256 (PMC12940860; doi:10.3390/ijerph23020256)
Supplement: Supplementary file 1 [file ijerph-23-00256-s001.zip › SF01_pipeline_modules_data/deepsurv_risks_predictions.csv]

	ttn_diff	new_tumor_afitNo	icd_histsignet_ring_cell_carc.	buffa_hs	idh1_diff	lrp1b_diff	hist_neoadjuv_trtmntYes	csmd3_diff	rybp_diff	icd_histmucinous_adenocarcinoma	nkx3_1_diff	icd_histmixed_adenocarcinoma	frac_gen_alt	icd_histacina_cell_carc.	spta1_diff	kmt2d_diff	braf_diff	new_tumor_afitYes	path_t_stagestage_2A	mcm3_diff	ragnum_hs	vwf_diff	radiation_therapyNo	smad4_diff	spop_diff	chd5_diff	path_t_stagestage_4	path_t_stagestage_2B	myh6_diff	icd_histadenocarcinoma	tumor_typePrad_Acinar.Type	tissue_source_siteHospital	tissue_source_siteBiotech & Pharma	neo_cancer_statusWith Tumor	log-risk	relative-risk
367	0	0	0	-17	0	0	0	0	0	0	0	0	0.5782	0	0	0	0	1	0	0	14	0	1	0	0	0	0	0	0	1	1	0	0	1	5.047406673	155.6183715
429	1	1	0	-41	0	0	0	0	0	0	1	0	0.015	1	0	0	0	0	0	0	-16	0	1	0	0	0	0	0	0	0	1	0	0	0	3.962415695	52.58420004
417	1	0	0	-25	0	0	0	1	0	0	0	0	0.1805	1	0	0	0	1	0	0	-4	0	1	0	0	0	0	0	1	0	1	0	0	1	3.868881941	47.88881361
448	0	0	0	-31	0	0	0	1	0	0	0	0	0.1147	1	1	0	0	1	0	0	-12	0	1	0	0	0	0	0	0	0	1	0	0	1	3.310783386	27.40658701
401	1	1	0	-29	0	0	0	1	0	0	0	0	0.0319	1	0	1	1	0	0	0	-10	0	0	0	0	0	0	0	0	0	1	0	1	0	3.144504309	23.20816853
375	0	1	0	-35	0	0	0	0	0	0	0	0	0.076	1	0	0	0	0	0	0	-14	0	1	0	0	0	0	0	0	0	1	0	1	0	3.080924988	21.77853796
42	0	1	0	-35	0	0	0	0	0	0	0	0	0.0357	1	0	0	0	0	0	0	-14	0	1	0	0	0	0	0	0	0	1	0	0	0	3.077463388	21.70327972
469	0	1	0	-31	0	0	0	0	0	0	0	0	0.0174	1	1	0	0	0	0	0	-12	0	0	0	0	0	0	0	0	0	1	0	0	1	3.038377047	20.87134252
327	0	1	0	-37	0	0	0	0	0	0	0	0	0.0111	1	0	1	0	0	0	0	-20	0	1	0	1	0	0	0	1	0	1	0	0	0	2.965700388	19.40829182
394	0	1	0	-33	0	0	0	0	0	0	0	0	0.1191	1	1	0	0	0	0	0	-14	0	0	0	0	0	0	0	0	0	1	0	1	0	2.931866884	18.76262547
178	1	1	0	-27	0	1	0	0	0	0	0	0	0.1945	1	0	0	0	0	0	0	-10	0	1	0	0	0	0	0	0	0	1	0	0	0	2.747814178	15.60847722
430	1	1	0	-35	0	0	0	0	0	0	0	0	0	1	0	0	0	0	0	0	-16	0	1	0	0	0	0	0	0	0	1	0	0	0	2.719492912	15.17262644
130	0	1	0	-35	0	0	0	0	0	0	0	0	0.0457	1	0	0	0	0	0	0	-16	0	1	0	0	0	0	0	0	0	1	0	0	0	2.703892469	14.9377635
424	0	1	0	-39	0	0	0	0	0	0	0	0	8.00E-04	1	0	0	0	0	0	0	-20	0	1	0	0	0	0	0	0	0	1	0	0	0	2.606365919	13.54972049
3	0	1	0	-33	0	0	0	1	0	0	0	0	0.0819	1	0	0	0	0	0	0	-18	0	1	0	1	0	0	0	0	0	1	0	0	0	2.56842351	13.04524252
382	1	0	0	-27	0	0	0	0	0	0	0	0	0.0532	0	0	0	0	1	0	0	-10	0	1	0	0	0	0	0	0	0	0	0	0	1	2.470872402	11.83276528
103	0	1	0	-33	0	0	0	0	0	0	0	0	3.00E-04	1	0	0	0	0	0	0	-16	0	1	0	0	0	0	0	0	0	1	0	0	1	2.438396215	11.4546552
93	0	1	0	-41	0	0	0	0	0	0	0	0	0.0727	0	0	0	0	0	0	0	-20	0	1	0	0	0	1	0	0	1	1	0	0	0	2.419109344	11.23584759
128	0	1	0	-31	0	0	0	0	0	0	0	0	0.0571	0	1	0	1	0	0	0	-14	0	1	0	0	0	0	0	0	1	1	0	0	0	2.369170189	10.68851915
83	0	0	0	-35	0	0	0	0	0	0	0	0	0	1	0	0	0	1	0	0	-18	0	1	0	0	0	0	0	0	0	1	0	1	0	2.296130419	9.935661124
176	0	1	0	-31	0	0	0	0	0	0	0	0	0.0641	0	0	0	0	0	0	0	-14	0	1	0	0	0	0	0	0	1	1	0	0	1	2.29400754	9.91459129
171	0	1	0	-33	0	0	0	0	0	0	0	0	0.0827	0	0	0	0	0	0	0	-14	0	1	0	0	1	0	0	0	1	1	1	0	0	2.2491014	9.47921399
219	0	1	0	-29	0	0	0	0	0	0	0	0	0.0688	0	1	0	0	0	0	0	-14	0	1	0	0	0	0	0	0	1	1	0	0	0	2.185753584	8.897350928
288	0	1	0	-37	0	0	0	0	0	0	0	0	0.0251	1	1	0	0	0	0	0	-22	0	1	0	0	0	0	0	0	0	1	0	0	0	2.156213522	8.638366669
391	0	1	0	-35	0	0	0	0	0	0	0	0	0.0223	0	0	0	0	0	0	0	-20	0	1	0	1	0	0	0	0	1	1	0	0	0	2.04353857	7.717871167
481	0	1	0	-33	0	0	0	0	0	0	0	0	0.015	1	0	0	0	0	0	0	-18	0	1	0	0	0	0	0	0	0	1	0	0	0	2.028633595	7.603689534
403	0	1	0	-29	0	0	0	0	0	0	0	0	0	1	0	0	0	0	0	0	-16	0	1	0	1	0	0	0	0	0	1	0	0	0	2.027835846	7.597626121
271	0	1	0	-37	0	0	0	0	0	0	0	0	0.0789	0	0	0	0	0	0	0	-22	0	1	0	1	0	0	0	0	1	1	0	0	1	2.004496813	7.422358121
160	0	1	0	-35	0	0	0	0	0	0	0	0	0.0011	1	0	0	0	0	0	0	-20	0	1	0	0	0	0	0	0	0	1	0	1	0	1.993367314	7.340208985
123	0	1	0	-35	0	0	0	0	0	0	0	0	0.036	1	0	0	0	0	0	0	-20	0	1	0	0	0	0	0	0	0	1	0	0	0	1.966137528	7.143033374
409	1	1	0	-29	0	0	0	0	0	0	0	0	0.0118	1	0	0	0	0	0	0	-14	1	1	0	0	0	0	0	0	0	1	0	1	0	1.964556575	7.131749492
133	0	1	0	-37	0	0	0	0	0	0	0	0	0	1	0	0	0	0	0	0	-22	0	1	0	0	0	0	0	0	0	1	0	0	0	1.921657085	6.83227075
323	0	1	0	-33	0	0	0	0	0	0	0	0	0.019	1	1	0	0	0	0	0	-20	0	1	0	0	0	0	0	0	0	1	0	1	0	1.915647268	6.791333189
265	0	0	0	-33	0	1	0	1	0	0	0	0	0.1622	1	0	0	0	1	0	0	-20	1	0	0	0	0	0	0	0	0	1	0	1	0	1.846920252	6.34026301
194	0	0	0	-37	0	0	0	0	0	0	0	0	0.0275	1	0	0	0	1	0	0	-22	0	1	0	0	0	0	0	0	0	1	0	0	0	1.844970584	6.327913645
392	0	1	0	-11	0	0	0	0	0	0	0	0	0.4633	0	0	0	0	0	0	0	0	0	1	0	1	0	0	0	0	1	1	0	0	0	1.833637238	6.256602071
444	0	1	0	-35	0	0	0	0	0	0	0	0	0.0311	1	0	0	0	0	0	0	-20	0	1	0	0	0	0	0	0	0	1	1	0	0	1.804624081	6.077686299
404	0	1	0	-33	0	0	0	0	0	0	0	0	0.0672	0	0	0	0	0	0	0	-18	0	0	0	0	0	0	0	0	1	1	0	0	0	1.768678427	5.863099723
71	1	1	0	-31	0	0	0	0	0	0	0	0	0.0697	1	0	0	0	0	0	0	-18	0	1	0	0	0	0	0	0	0	1	0	0	1	1.732655525	5.655652713
117	0	1	0	-33	0	0	0	0	0	0	0	0	0.0048	0	0	0	0	0	0	0	-18	0	1	1	0	0	0	0	0	1	1	0	0	0	1.714408755	5.553391128
222	1	1	0	-31	0	0	0	0	1	0	0	0	0.1741	1	0	0	0	0	0	0	-20	0	1	0	1	0	0	0	0	0	1	0	0	0	1.681847692	5.375479028
16	0	1	0	-31	0	0	0	0	0	0	0	0	0.0125	1	1	0	0	0	0	0	-20	0	1	0	0	0	0	0	0	0	1	0	1	1	1.637856126	5.144129316
365	0	1	0	-27	0	0	0	0	0	0	0	0	0.0769	0	3	0	0	0	0	0	-18	0	1	0	0	0	0	0	0	1	1	0	0	0	1.612799883	5.016838141
467	0	1	0	-31	0	0	0	1	0	0	0	0	0.0335	1	0	0	0	0	0	0	-18	1	0	0	0	0	0	0	0	0	1	1	0	0	1.595419049	4.930394718
25	1	1	0	-31	0	0	0	0	0	0	0	0	0.0041	0	0	0	0	0	0	0	-18	0	1	0	0	0	0	0	0	1	1	0	0	0	1.538600683	4.658067596
342	0	1	0	-37	0	0	0	0	0	0	0	0	0	0	0	0	0	0	0	0	-24	0	1	0	0	0	0	0	0	0	0	0	0	0	1.499704838	4.48036644
316	0	1	0	-37	1	0	0	0	0	0	0	0	0.0953	0	1	0	0	0	0	0	-24	0	1	0	0	0	0	0	0	1	1	0	0	0	1.474533439	4.368996892
360	0	1	0	-35	0	0	0	0	0	0	0	0	1.00E-04	0	0	0	0	0	0	0	-22	0	1	0	0	0	0	0	0	1	1	0	0	0	1.426991105	4.166144822
290	0	1	0	-25	0	0	0	0	0	0	0	0	0.0697	0	0	0	0	0	0	0	-14	0	1	0	0	0	0	0	0	1	1	0	0	0	1.313876271	3.720567726
422	0	1	0	-29	0	0	0	0	0	0	0	0	0.119	1	0	0	0	0	0	0	-20	0	1	0	0	0	0	0	1	0	1	0	0	1	1.313197732	3.718044031
291	0	1	0	-33	0	0	0	0	0	0	0	0	0.0839	1	0	1	0	0	0	1	-24	0	1	0	0	0	0	0	0	0	1	0	0	0	1.311110139	3.710290364
239	0	1	0	-33	0	0	0	0	0	0	0	0	0.0698	1	0	0	0	0	0	0	-22	0	1	0	0	0	0	0	0	0	1	0	0	1	1.305198312	3.688420479
477	0	0	0	-37	0	0	0	0	0	0	0	0	0.1325	0	0	0	0	1	0	0	-24	0	1	0	0	0	0	0	0	1	1	0	0	1	1.295996666	3.654636611
334	0	1	0	-33	0	0	0	0	0	0	0	0	0.0995	0	0	0	0	0	0	0	-20	1	1	0	0	0	0	0	0	1	1	0	0	1	1.291977525	3.639977589
77	0	0	0	-33	0	0	0	0	0	0	0	0	0.179	1	0	0	0	1	0	0	-20	0	1	0	0	0	1	0	0	0	1	0	0	1	1.274098992	3.575478425
405	0	1	0	-35	0	0	0	0	0	0	0	0	0	0	0	0	0	0	0	0	-22	0	1	0	0	0	0	0	0	1	1	1	0	0	1.263960838	3.539412802
377	0	0	0	-31	0	0	0	0	0	0	0	0	0.1165	1	0	0	0	1	0	0	-20	0	1	0	0	0	0	0	0	0	1	0	0	0	1.243596196	3.468062901
423	0	1	0	-27	0	0	0	0	0	0	0	0	1.00E-04	0	0	0	0	0	0	0	-16	0	0	0	0	0	0	0	0	1	1	0	0	0	1.216642022	3.375832708
67	1	0	0	-25	0	0	0	1	0	0	0	0	0.3786	1	1	0	0	1	0	0	-18	0	1	0	0	0	0	0	0	0	1	0	0	1	1.173642397	3.233749814
139	0	1	0	-25	0	0	0	0	0	0	0	0	0.0327	1	0	0	0	0	0	0	-16	0	1	0	0	0	0	0	0	0	1	0	0	0	1.135242939	3.11192946
94	0	1	0	-33	0	0	0	0	0	0	0	0	0.0108	0	0	0	0	0	0	0	-22	0	1	0	0	0	0	0	0	1	1	0	0	0	1.109057546	3.031499997
492	0	1	0	-33	0	0	0	0	0	0	0	0	0.1365	0	0	0	0	0	0	0	-22	0	1	0	0	0	0	0	0	1	1	0	1	0	1.085526586	2.960998627
345	0	1	0	-27	0	0	0	0	0	0	0	0	0.0109	1	1	0	1	0	0	0	-18	0	1	0	0	0	0	0	0	0	1	1	0	0	1.030869246	2.803501707
294	1	1	0	-27	0	0	0	0	0	0	0	0	0.2282	1	0	0	0	0	0	0	-18	0	1	0	0	0	0	0	0	0	1	0	0	0	1.018749237	2.769728323
26	0	0	0	-31	0	0	0	0	0	0	0	0	0.0233	0	1	0	0	1	0	0	-22	0	1	0	0	0	0	0	0	1	1	0	0	0	0.965049863	2.624918539
397	0	0	0	-29	0	0	0	0	0	0	0	0	0.0102	0	0	0	0	1	0	0	-18	0	0	0	0	0	0	0	0	1	1	1	0	1	0.961241007	2.614939619
318	0	1	0	-31	0	0	0	0	1	0	0	0	2.00E-04	0	0	0	0	0	0	0	-22	0	1	0	0	0	0	0	0	1	1	0	0	0	0.932008326	2.539604413
293	0	1	0	-29	0	0	0	0	0	0	0	0	0	1	0	0	0	0	0	0	-20	0	1	0	0	0	0	0	0	0	1	1	0	1	0.905505419	2.4731816
202	0	1	0	-33	0	0	0	0	0	0	0	0	0.019	0	0	0	0	0	0	0	-22	0	0	0	0	0	0	0	0	1	1	1	0	0	0.880030334	2.41097284
263	0	1	0	-27	0	0	0	0	0	0	0	0	0.0626	1	0	0	0	0	0	0	-18	1	1	0	0	0	0	0	0	0	1	0	0	0	0.875772476	2.400729084
272	0	1	0	-29	0	0	0	0	0	0	0	0	4.00E-04	0	0	0	0	0	0	0	-20	0	1	0	0	0	0	0	0	1	1	0	0	0	0.853651822	2.348206444
470	0	1	0	-31	0	0	0	0	0	0	0	0	0	0	0	0	0	0	0	0	-22	0	1	0	0	0	0	0	0	1	1	0	0	0	0.797919512	2.22091553
364	0	1	0	-35	0	1	0	0	0	0	0	0	0.0084	0	0	0	0	0	0	0	-26	0	1	0	0	0	0	0	0	1	1	1	0	0	0.757257104	2.132419187
99	0	1	0	-29	0	0	0	0	0	0	0	0	0.0142	1	1	0	0	0	0	0	-22	0	1	0	0	0	0	0	0	0	1	1	0	0	0.738390267	2.092564332
156	0	1	0	-29	0	0	0	0	0	0	0	0	4.00E-04	0	0	0	0	0	0	0	-22	0	1	0	1	0	0	0	0	1	1	0	0	0	0.73639524	2.088393771
104	0	1	0	-31	0	0	0	0	0	0	0	0	3.00E-04	0	0	0	0	0	0	0	-22	0	0	0	0	0	0	0	0	1	1	0	0	0	0.734450936	2.084337244
57	0	1	0	-27	0	0	0	0	0	0	0	0	0.0483	1	0	0	0	0	0	0	-20	0	1	0	0	0	0	0	0	0	1	0	1	0	0.720241904	2.054930247
192	0	1	0	-27	0	0	0	1	0	0	0	0	0.0281	1	0	0	0	0	0	0	-22	0	1	0	0	0	0	0	0	0	1	0	0	0	0.647797942	1.911327338
64	0	0	0	-31	0	0	0	0	0	0	0	0	0.4599	0	0	0	0	1	0	0	-22	0	1	0	0	0	0	0	0	1	1	0	1	1	0.635470569	1.887910325
486	0	1	0	-29	0	0	0	1	0	0	0	0	0.0466	0	0	0	0	0	0	0	-22	0	1	0	0	0	0	0	0	1	1	1	0	0	0.613358319	1.846622544
18	0	0	0	-27	0	1	0	1	0	0	0	0	0.0872	0	0	0	0	1	0	0	-22	0	0	0	0	0	0	0	0	1	1	0	1	1	0.605344713	1.831883574
339	0	1	0	-29	0	1	0	0	0	0	0	0	1.00E-04	0	0	0	0	0	0	0	-22	0	1	0	0	0	0	0	0	1	1	1	0	0	0.557046354	1.745509262
348	0	1	0	-27	0	0	0	0	0	0	0	0	0	1	0	0	0	0	0	0	-20	0	1	0	0	0	0	0	0	0	1	1	0	0	0.556247413	1.744115261
396	0	1	0	-27	0	0	0	0	0	0	0	0	0.0138	1	0	0	0	0	0	0	-20	0	1	0	0	0	0	0	0	0	1	1	0	0	0.551885426	1.736524021
478	0	1	0	-27	0	0	0	0	0	0	0	0	0.0368	1	0	0	0	0	0	0	-20	0	1	0	0	0	0	0	0	0	1	1	0	0	0.544615865	1.723946027
306	0	1	0	-31	0	0	0	0	0	0	0	0	0.1223	0	0	0	1	0	0	0	-24	0	1	0	1	0	0	0	0	1	1	0	0	1	0.541881025	1.719237751
4	0	1	0	-27	0	0	0	0	0	0	0	0	0.0524	1	0	0	0	0	0	0	-20	0	1	0	0	0	0	0	0	0	1	1	0	0	0.539685249	1.715466833
463	0	1	0	-27	0	0	0	0	0	0	0	0	0.0583	1	0	0	0	0	0	0	-20	0	1	0	0	0	0	0	0	0	1	1	0	0	0.537820399	1.712270725
159	0	1	0	-27	0	0	0	0	0	0	0	0	0.0565	0	0	0	1	0	0	0	-20	0	1	0	0	0	0	0	1	1	1	1	0	0	0.505716085	1.658172489
74	1	1	0	-27	0	0	0	0	0	0	0	0	0.0816	0	0	0	0	0	0	0	-20	0	0	0	0	0	0	0	0	1	1	0	1	1	0.502122939	1.652225123
363	0	0	0	-23	0	0	0	2	0	0	0	0	0.0657	1	0	0	0	1	0	0	-20	0	1	0	0	0	0	0	0	0	1	1	0	0	0.45394522	1.574511743
235	0	0	0	-23	0	1	0	0	1	0	0	0	0.3074	0	0	0	0	1	0	0	-18	0	0	0	0	0	0	0	0	1	1	0	0	0	0.422929972	1.5264274
111	0	1	0	-27	0	0	0	0	0	0	0	0	0.1869	0	0	0	0	0	0	0	-20	0	0	0	0	0	0	0	0	1	1	0	0	0	0.416779667	1.517068216
441	0	1	0	-25	0	0	0	0	0	0	0	0	0.0525	0	0	0	0	0	0	0	-18	0	1	0	0	0	0	0	0	1	1	1	0	0	0.415429801	1.515021758
109	0	0	0	-23	0	0	0	0	0	0	0	0	0.204	0	0	0	0	1	0	0	-16	1	1	0	0	0	0	0	0	1	1	0	0	1	0.359016538	1.431920482
393	0	1	0	-29	0	0	0	0	0	0	0	0	0.075	0	0	0	0	0	0	0	-24	0	1	0	1	0	0	0	0	1	1	0	0	0	0.342406303	1.408332391
256	0	1	0	-23	0	0	0	0	0	0	0	0	0.0709	1	1	0	0	0	0	0	-20	0	1	0	0	0	0	0	0	0	1	0	0	0	0.310285777	1.363814805
379	1	1	0	-25	0	1	0	0	0	0	0	0	0.1193	0	0	0	0	0	0	0	-22	0	1	0	1	0	0	0	0	1	1	0	0	0	0.307639688	1.360210801
200	0	1	0	-27	0	0	0	0	0	0	0	0	0.0905	0	0	0	0	0	0	0	-22	0	1	0	0	0	0	1	0	1	1	0	0	0	0.283119798	1.327264155
91	0	1	0	-21	0	0	0	0	0	0	0	0	0.1017	0	0	0	0	0	0	0	-16	0	0	0	0	0	0	0	0	1	1	0	0	0	0.24087432	1.272361115
474	0	1	0	-27	0	0	0	0	0	0	0	0	0.0359	0	0	0	0	0	0	0	-22	0	1	0	0	0	0	0	0	1	1	0	0	0	0.157469168	1.170544668
33	0	1	0	-25	0	0	0	0	0	0	0	0	9.00E-04	1	0	0	0	0	0	0	-22	0	1	0	0	0	0	0	1	0	1	1	0	0	0.153243288	1.165608523
307	0	1	0	-23	0	0	0	0	0	0	0	0	0.0468	0	0	0	0	0	0	0	-20	0	1	0	1	0	0	0	0	1	1	0	0	0	0.148484826	1.160075195
341	0	1	0	-25	0	1	0	0	0	0	0	0	0.1393	0	0	0	0	0	0	0	-22	0	1	0	0	0	0	0	0	1	1	0	0	1	0.081714168	1.085145596
433	0	1	0	-29	0	0	0	0	0	0	0	0	0.1832	0	0	0	0	0	0	0	-24	0	1	0	0	0	0	0	0	1	1	0	0	0	0.055053663	1.056597313
237	1	1	0	-25	0	0	0	0	0	0	0	1	0.1558	0	0	0	0	0	0	0	-20	0	0	0	0	0	0	0	0	0	0	0	0	1	0.035079144	1.035701675
119	0	1	0	-27	0	0	0	0	0	0	0	0	1.00E-04	0	0	0	0	0	0	0	-22	0	1	0	0	0	0	0	0	1	1	1	0	0	0.005722527	1.005738932
218	1	1	0	-25	0	0	0	0	0	0	0	0	0.0092	0	0	0	0	0	0	0	-22	0	1	0	0	0	0	1	0	1	1	0	0	0	-0.007639755	0.992389354
410	0	1	0	-21	0	0	0	0	0	0	0	0	0.1139	0	1	0	0	0	0	0	-20	0	1	0	0	0	0	1	0	1	1	0	0	0	-0.088874429	0.914960458
164	0	1	0	-25	0	0	0	0	0	0	0	0	0	0	0	0	0	0	1	0	-22	0	1	0	0	0	0	0	0	1	1	1	0	0	-0.110218354	0.895638548
289	0	1	0	-23	0	0	0	0	0	0	0	0	0.0943	0	0	0	0	0	0	0	-20	0	1	0	0	0	0	0	0	1	1	0	0	0	-0.185497165	0.830691191
107	0	1	0	-29	0	0	0	0	0	0	0	0	0	0	0	0	0	0	0	1	-26	0	1	0	0	0	0	0	0	1	1	1	0	0	-0.223641083	0.799602074
166	0	0	0	-25	0	0	0	0	0	0	0	0	0.0776	0	0	0	0	1	0	0	-22	0	1	0	0	0	0	0	0	1	1	0	0	0	-0.342976362	0.709654987
155	0	0	0	-23	0	0	0	0	0	0	0	0	0.1748	0	0	0	0	1	0	0	-20	0	0	0	0	0	0	0	0	1	1	0	0	0	-0.388809741	0.677863228
12	0	0	0	-33	0	0	0	0	0	0	0	0	0.1906	0	0	0	0	1	0	0	-28	0	0	0	0	0	0	0	0	1	1	1	0	1	-0.436861396	0.646060972
9	0	0	0	-19	0	0	0	0	0	0	0	0	0.1224	0	0	0	0	1	0	0	-18	0	1	0	0	0	0	0	0	1	1	0	0	1	-0.542444706	0.581325344
163	0	1	0	-23	0	0	0	0	0	0	0	0	1.00E-04	1	0	0	0	0	0	0	-22	0	1	0	0	0	0	0	0	0	1	1	0	0	-0.564193964	0.56881845
210	1	0	0	-21	0	0	0	0	0	0	0	0	0.1118	0	1	0	0	1	0	0	-20	0	0	0	0	0	0	0	0	1	1	1	0	1	-0.575913787	0.562190911
370	0	1	0	-23	0	0	0	0	0	0	0	0	0.0498	0	0	0	0	0	0	0	-22	0	1	0	0	0	0	0	0	1	1	0	0	0	-0.594375134	0.551907327
145	0	1	0	-21	0	1	0	0	0	0	0	0	0	0	0	0	0	0	0	0	-22	0	1	0	0	0	0	0	0	1	1	0	0	1	-0.618617535	0.538688641
125	0	1	0	-21	0	0	0	0	0	0	0	0	0.0056	0	0	0	0	0	0	0	-20	0	1	0	0	0	0	0	0	1	1	1	0	0	-0.67365098	0.509843746
201	0	1	0	-15	0	0	0	1	0	0	0	0	0.1572	0	0	0	0	0	0	0	-18	0	0	0	1	0	0	0	0	1	1	1	0	0	-0.765009344	0.465329583
400	0	0	0	-3	0	0	0	0	0	0	0	0	0.2146	0	0	0	0	1	0	0	-6	0	1	0	0	0	0	0	0	1	1	0	0	1	-0.798500717	0.450003141
214	0	1	0	-21	0	0	0	0	0	0	0	0	0.0429	0	0	0	0	0	0	0	-22	0	1	0	0	0	0	0	0	1	1	0	0	0	-0.826249421	0.437687795
273	0	1	0	-19	1	0	0	0	0	0	0	0	1.00E-04	1	0	0	0	0	0	0	-20	0	1	0	0	0	0	0	0	0	1	1	0	0	-0.839654684	0.431859626
287	0	1	0	-21	0	0	0	0	0	0	0	0	0.3097	0	0	0	0	0	0	0	-22	0	1	0	0	0	0	0	0	1	1	0	0	1	-0.855186403	0.425203924
53	0	1	0	-19	0	0	0	1	0	0	0	0	0.2051	0	0	0	0	0	0	0	-22	0	1	0	0	0	0	0	0	1	1	0	0	0	-0.859912515	0.423199104
37	0	1	0	-21	0	0	0	0	0	0	0	0	0.1368	0	0	0	0	0	0	0	-24	0	1	0	0	0	0	0	1	1	1	0	0	0	-0.892052829	0.409813611
24	0	1	0	-15	0	0	0	0	0	0	0	0	0.0474	0	0	0	0	0	0	0	-18	0	1	0	0	0	0	0	0	1	1	0	0	0	-0.934300303	0.392860653
279	0	1	0	-17	0	0	0	1	0	0	0	0	0.1083	0	0	0	0	0	0	0	-22	0	1	0	1	0	0	0	0	1	1	1	0	0	-0.955648005	0.384562865
153	0	0	0	-15	0	0	0	0	0	0	0	0	0.204	0	0	0	0	1	0	0	-18	0	1	0	0	0	0	0	0	1	1	0	0	1	-0.970569432	0.378867238
480	0	1	0	-21	0	0	0	0	0	0	0	0	0.0101	0	0	0	0	0	0	0	-24	0	1	0	0	0	0	0	0	1	1	0	1	0	-0.993296981	0.370353627
158	0	1	0	-23	0	1	0	0	0	0	0	0	0.0886	0	0	0	0	0	0	0	-26	0	1	0	0	1	0	0	0	1	1	0	0	0	-0.999367595	0.368112164
298	0	1	0	-19	0	0	0	0	0	0	0	0	0.1365	0	0	0	0	0	0	0	-24	0	1	0	0	0	0	0	1	1	1	0	0	0	-1.025520563	0.358609738
122	0	0	0	-19	0	0	0	0	0	0	0	0	0.1288	0	0	0	0	1	0	0	-22	0	0	0	0	0	0	0	0	1	1	0	0	1	-1.027595758	0.357866324
76	0	1	0	-21	0	0	0	0	0	0	0	0	0.0166	0	0	0	1	0	0	0	-24	0	1	0	0	0	0	0	0	1	1	0	0	0	-1.046833515	0.351047578
22	0	1	0	-15	0	0	0	0	0	0	0	0	1.00E-04	1	0	0	0	0	0	0	-20	0	1	0	0	0	0	0	0	0	1	1	0	0	-1.060881495	0.346150546
141	0	1	0	-17	0	0	0	0	0	0	0	0	0.1105	0	0	0	0	0	0	0	-22	0	0	0	0	0	0	0	0	1	1	0	0	0	-1.106613278	0.330676978
384	0	1	0	-9	0	1	0	0	0	0	0	0	0.1489	0	0	0	0	0	0	0	-18	0	0	0	1	0	0	0	0	1	1	0	0	1	-1.107776761	0.330292464
453	0	1	0	-15	0	0	0	0	0	0	0	0	6.00E-04	0	0	0	0	0	0	0	-20	0	1	0	0	0	0	0	0	1	1	1	0	0	-1.108770847	0.329964288
353	0	1	0	-13	0	0	0	0	0	0	0	0	0.092	0	0	0	1	0	0	0	-20	0	1	0	1	1	0	0	0	1	1	0	0	0	-1.153538465	0.315518341
249	1	1	0	-15	0	0	0	0	0	0	0	0	0.078	0	0	0	0	0	0	0	-22	0	1	0	0	0	0	0	0	1	1	0	0	0	-1.155793786	0.314807548
464	0	1	0	-17	0	0	0	0	0	0	0	0	0.1799	0	1	1	0	0	0	0	-26	0	1	0	0	0	0	0	0	1	1	0	0	1	-1.162726402	0.312632655
329	0	1	0	-17	0	0	0	0	0	0	0	0	0.0474	0	0	0	0	0	0	0	-26	0	1	0	1	0	0	0	0	1	1	0	0	0	-1.181718469	0.306751143
68	0	0	0	-13	0	1	0	0	0	0	0	0	0.0643	0	0	0	0	1	0	0	-26	0	0	0	1	0	0	0	0	1	1	0	0	0	-1.235814095	0.290598092
325	0	1	0	-13	0	0	0	0	0	0	0	0	0.2884	1	0	0	0	0	0	0	-24	0	1	0	0	0	0	0	0	0	1	1	0	0	-1.238720298	0.289754781
421	0	1	0	-9	0	0	0	0	0	0	0	0	0.0878	1	0	0	0	0	0	0	-22	1	1	0	1	0	0	0	0	0	1	1	0	0	-1.247140527	0.287325222
2	0	1	0	-11	0	0	0	0	0	0	0	0	0.1123	1	0	0	0	0	0	0	-24	0	1	0	0	0	0	0	0	0	1	1	0	0	-1.253542542	0.285491637
