# Supplementary material for: Clinicogenomic Insights for Progression-Free Survival in Prostate Cancer
Source: Int J Environ Res Public Health. 2026 Feb 18;23(2):256. doi: 10.3390/ijerph23020256 (PMC12940860; doi:10.3390/ijerph23020256)
Supplement: Supplementary file 1 [file ijerph-23-00256-s001.zip › SF01_pipeline_modules_data/pcm_libraries.R]

#---> Libraries <----
require(dplyr)
require(ggplot2)
require(caTools)
require(glmnet)
library(survival)
library(kernelshap)
library(shapviz)
require(caret)
library(survex)  
library(survminer)
