# Supplementary material for: Clinicogenomic Insights for Progression-Free Survival in Prostate Cancer
Source: Int J Environ Res Public Health. 2026 Feb 18;23(2):256. doi: 10.3390/ijerph23020256 (PMC12940860; doi:10.3390/ijerph23020256)
Supplement: Supplementary file 1 [file ijerph-23-00256-s001.zip › SF01_pipeline_modules_data/pcm_prob_risk_predictions.csv]

	new_tumor_afitYes	hist_neoadjuv_trtmntYes	neo_cancer_statusWith.Tumor	myh6_diff	winter_hs	msi_sensor_score	pred_cox_surv	pred_cox_risk
2	0	0	0	0	-10	0	0.860124959889473	1.63623742494534
3	0	0	0	0	-36	0	0.921796095426731	0.884277657497206
4	0	0	0	0	-44	0	0.934835995476515	0.731737854945139
9	1	0	1	0	-38	0	0.0447076242294002	33.7461564091779
12	1	0	1	0	-16	0.03	0.00631066611086803	55.0074049477866
16	0	0	1	0	-28	0	0.667906401196128	4.38284966280879
18	1	0	1	0	-20	0	0.00858023947775786	51.6712366537227
22	0	0	0	0	-18	0	0.882774590787096	1.35398294117166
24	0	0	0	0	-46	0	0.93775297866017	0.697906495943694
25	0	0	0	0	-26	0	0.901967410942242	1.12041796443149
26	1	0	0	0	-20	0	0.313437248013562	12.5983614115957
33	0	0	0	1	-38	0	0.736825248278565	3.31644732457922
37	0	0	0	1	-26	0	0.666497540294841	4.40577990231401
42	0	0	0	0	-38	0.06	0.929753589783676	0.790936910631619
53	0	0	0	0	-32	0	0.914372331600619	0.97208718232505
57	0	0	0	0	-36	0	0.921796095426731	0.884277657497206
64	1	0	1	0	-32	0	0.0278255220148619	38.8954823793929
67	1	0	1	0	-18	0	0.00681278653963786	54.1760251424972
68	1	0	0	0	0	0	0.155281956268512	20.2253891172996
71	0	0	1	0	-28	0	0.667906401196128	4.38284966280879
74	0	0	1	0	-42	0	0.74843691443939	3.14665115026285
76	0	0	0	0	-10	0	0.860124959889473	1.63623742494534
77	1	0	1	0	-26	0	0.0161094579863147	44.83054399387
83	1	0	0	0	-36	0	0.451843226295951	8.62676176009352
91	0	0	0	0	-24	0	0.897467438444921	1.17473077367837
93	0	0	0	0	-30	0	0.910413099934309	1.01920958430452
94	0	0	0	0	-42	0	0.931787353641621	0.767209205633919
99	0	0	0	0	-36	0	0.921796095426731	0.884277657497206
103	0	0	1	0	-42	0.1	0.770775986698568	2.82727283485457
104	0	0	0	0	-44	0	0.934835995476515	0.731737854945139
107	0	0	0	0	-40	0	0.928601603523787	0.804400047409819
109	1	0	1	0	-24	0	0.013187676918893	47.0037265575827
111	0	0	0	0	-18	0	0.882774590787096	1.35398294117166
117	0	0	0	0	-42	0	0.931787353641621	0.767209205633919
119	0	0	0	0	-28	0.01	0.907230261000517	1.05724026162379
122	1	0	1	0	-16	0.04	0.00666031253111411	54.4218209580206
123	0	0	0	0	-50	0	0.943212891599728	0.634863963445217
125	0	0	0	0	-16	0	0.877455030077371	1.41961792699118
128	0	0	0	0	-4	0	0.840574667881208	1.88591089185955
130	0	0	0	0	-18	0.05	0.888528573413576	1.28343167630462
133	0	0	0	0	-34	0	0.918164552376132	0.927143449779728
139	0	0	0	0	-40	0	0.928601603523787	0.804400047409819
141	0	0	0	0	-30	0	0.910413099934309	1.01920958430452
145	0	0	1	0	-24	0	0.641667016725929	4.81807036868117
153	1	0	1	0	-18	0.09	0.0107718501114091	49.2010473886729
155	1	0	0	0	-6	0	0.198704411512558	17.5477742615807
156	0	0	0	0	-14	0	0.871912021657392	1.48843460087524
158	0	0	0	0	-12	0	0.866137912586967	1.56058719671015
159	0	0	0	1	-26	0	0.666497540294841	4.40577990231401
160	0	0	0	0	-46	0	0.93775297866017	0.697906495943694
163	0	0	0	0	-24	0	0.897467438444921	1.17473077367837
164	0	0	0	0	-30	0	0.910413099934309	1.01920958430452
166	1	0	0	0	-26	0	0.365472428293224	10.9304795489644
171	0	0	0	0	-42	0	0.931787353641621	0.767209205633919
176	0	0	1	0	-40	0	0.737997365278713	3.2991866049915
178	0	0	0	0	-40	0.05	0.932192756553825	0.762485604414872
192	0	0	0	0	-28	0.04	0.910025503969425	1.02383372293973
194	1	0	0	0	-34	0	0.434773574270826	9.04494825903279
200	0	0	0	0	-46	0	0.93775297866017	0.697906495943694
201	0	0	0	0	-22	0	0.892773435117102	1.23167642293847
202	0	0	0	0	-24	0.04	0.901545287978713	1.12550128397312
210	1	0	1	0	-52	0	0.107410396204142	24.2279316087329
214	0	0	0	0	-28	0	0.906280351456115	1.06861626778537
218	0	0	0	0	-36	0	0.921796095426731	0.884277657497206
219	0	0	0	0	-30	0	0.910413099934309	1.01920958430452
222	0	0	0	0	-32	0	0.914372331600619	0.97208718232505
235	1	0	0	0	-14	0.03	0.273916449142611	14.0619207643003
237	0	0	1	0	-40	0	0.737997365278713	3.2991866049915
239	0	0	1	0	-42	0	0.74843691443939	3.14665115026285
249	0	0	0	0	-32	0	0.914372331600619	0.97208718232505
256	0	0	0	0	-24	0.02	0.899525873622865	1.14985259668261
263	0	0	0	0	-34	0.01	0.918999453875649	0.91727349934446
265	1	0	0	0	-24	0.1	0.387421681310291	10.2971400759154
271	0	0	1	0	-50	0	0.786798818430325	2.60384704219587
272	0	0	0	0	-38	0	0.925273118725163	0.843393733444941
273	0	0	0	0	-28	0	0.906280351456115	1.06861626778537
279	0	0	0	0	-16	0	0.877455030077371	1.41961792699118
287	0	0	1	0	-28	0.06	0.684885266851188	4.11024819677667
288	0	0	0	0	-28	0.06	0.911844363740429	1.00215120883161
289	0	0	0	0	-30	0	0.910413099934309	1.01920958430452
290	0	0	0	0	-36	0.05	0.925715672390722	0.838201074600154
291	0	0	0	0	-44	0.04	0.937479582701068	0.701072887274148
293	0	0	1	0	-40	0	0.737997365278713	3.2991866049915
294	0	0	0	0	-24	0	0.897467438444921	1.17473077367837
298	0	0	0	1	-26	0.03	0.675096942673679	4.26656664863593
306	0	0	1	0	-30	0	0.680486870449709	4.18021184738107
307	0	0	0	0	-28	0	0.906280351456115	1.06861626778537
316	0	0	0	0	-44	0	0.934835995476515	0.731737854945139
318	0	0	0	0	-38	0	0.925273118725163	0.843393733444941
323	0	0	0	0	-34	0	0.918164552376132	0.927143449779728
325	0	0	0	0	-8	0.04	0.859537160476288	1.64366100966194
327	0	0	0	1	-30	0.29	0.762928134341907	2.93840522599
329	0	0	0	0	-16	0	0.877455030077371	1.41961792699118
334	0	0	1	0	-36	0	0.716065156643501	3.62679864590027
339	0	0	0	0	-26	0.03	0.904912776419926	1.0850151450065
341	0	0	1	0	-38	0	0.727208093508684	3.45911629055102
342	0	0	0	0	-42	0	0.931787353641621	0.767209205633919
345	0	0	0	0	-22	0	0.892773435117102	1.23167642293847
348	0	0	0	0	-30	0	0.910413099934309	1.01920958430452
353	0	0	0	0	-6	0	0.847351215589013	1.79871719537925
360	0	0	0	0	-36	0.04	0.924947136804189	0.847220198195248
363	1	0	0	0	-38	0.04	0.483870479549636	7.88310245831543
364	0	0	0	0	-34	0.05	0.922258363795655	0.878833281973221
365	0	0	0	0	-30	0	0.910413099934309	1.01920958430452
367	1	0	1	0	-26	0	0.0161094579863147	44.83054399387
370	0	0	0	0	-38	0	0.925273118725163	0.843393733444941
375	0	0	0	0	-48	0.02	0.94176532735045	0.651542549371836
377	1	0	0	0	-38	0	0.468747712383343	8.22790980491138
379	0	0	0	0	-26	0	0.901967410942242	1.12041796443149
382	1	0	1	0	-36	0.04	0.0440817059731592	33.8992622159173
384	0	0	1	0	-2	0	0.473870522785223	8.10987655901443
391	0	0	0	0	-38	0.04	0.928289572156579	0.808049598389983
392	0	0	0	0	-8	0.14	0.872844044558397	1.47683295682099
393	0	0	0	0	-38	0	0.925273118725163	0.843393733444941
394	0	0	0	0	-34	0	0.918164552376132	0.927143449779728
396	0	0	0	0	-26	0	0.901967410942242	1.12041796443149
397	1	0	1	0	-32	0	0.0278255220148619	38.8954823793929
400	1	0	1	0	-6	0	0.00132327653249608	71.9708831167269
401	0	0	0	0	-44	0.01	0.935506832667061	0.723948104220336
403	0	0	0	0	-30	1.57	0.982664979497664	0.189895083144003
404	0	0	0	0	-50	0	0.943212891599728	0.634863963445217
405	0	0	0	0	-22	0.05	0.898065386518063	1.16749811839497
409	0	0	0	0	-24	0.03	0.900540417962214	1.13761178525282
410	0	0	0	0	-26	0	0.901967410942242	1.12041796443149
417	1	0	1	1	-38	0.07	1.19127097814707e-05	123.120518185553
421	0	0	0	0	-42	0	0.931787353641621	0.767209205633919
422	0	0	1	1	-30	0.01	0.223666721879403	16.2627107607314
423	0	0	0	0	-42	0.07	0.936551248027175	0.711831480932184
424	0	0	0	0	-30	0	0.910413099934309	1.01920958430452
429	0	0	0	0	-46	0	0.93775297866017	0.697906495943694
430	0	0	0	0	-48	0.01	0.9411575230202	0.658553209413104
433	0	0	0	0	-36	0	0.921796095426731	0.884277657497206
441	0	0	0	0	-22	0	0.892773435117102	1.23167642293847
444	0	0	0	0	-44	0.07	0.939393962891984	0.678920478423297
448	1	0	1	0	-36	0	0.0384554749075349	35.3820178591477
453	0	0	0	0	-22	0	0.892773435117102	1.23167642293847
463	0	0	0	0	-26	0	0.901967410942242	1.12041796443149
464	0	0	1	0	-16	0.03	0.594975237077251	5.6384794833724
467	0	0	0	0	-36	0.01	0.92259552861631	0.874864036926856
469	0	0	1	0	-30	0.13	0.715376317369654	3.63724998566511
470	0	0	0	0	-40	0	0.928601603523787	0.804400047409819
474	0	0	0	0	-28	0.02	0.908171038030099	1.045985359286
477	1	0	1	0	-30	0	0.0233903623190435	40.7809599262559
478	0	0	0	0	-46	0	0.93775297866017	0.697906495943694
480	0	0	0	0	-34	0	0.918164552376132	0.927143449779728
481	0	0	0	0	-44	0	0.934835995476515	0.731737854945139
486	0	0	0	0	-16	0	0.877455030077371	1.41961792699118
492	0	0	0	0	-44	0	0.934835995476515	0.731737854945139
