# Supplementary material for: Clinicogenomic Insights for Progression-Free Survival in Prostate Cancer
Source: Int J Environ Res Public Health. 2026 Feb 18;23(2):256. doi: 10.3390/ijerph23020256 (PMC12940860; doi:10.3390/ijerph23020256)
Supplement: Supplementary file 1 [file ijerph-23-00256-s001.zip › SF01_pipeline_modules_data/prca_clinicogenomics_data.csv]

age	buffa_hs	hist_neoadjuv_trtmnt	icd_hist	new_tumor_afit	path_n_stage	path_t_stage	neo_cancer_status	prior_dx	radiation_therapy	ragnum_hs	winter_hs	aneuploidy_score	msi_score_mantis	msi_sensor_score	tissue_source_site	tumor_type	tmb_nonsynonymous	frac_gen_alt	mutation_count	pfs_months	pfs_status	chd5_diff	spta1_diff	fat3_diff	atm_diff	vwf_diff	chd4_diff	kmt2d_diff	myh6_diff	foxa1_diff	herc2_diff	herc1_diff	tp53_diff	spop_diff	smad4_diff	lrp1b_diff	ttn_diff	idh1_diff	ctnnb1_diff	rybp_diff	ephb1_diff	mcm3_diff	trrap_diff	braf_diff	kmt2c_diff	nkx3_1_diff	csmd3_diff	sall1_diff
68	-13	No	adenocarcinoma	Yes	cancer_nearby_lymphs	stage_3A	With Tumor	No	No	-24	-34	0	0.3301	0	Research center	Prad_Acinar.Type	0.533333333	0	17	22.75043561	1	0	0	0	0	0	0	0	0	0	0	0	0	0	0	0	0	0	0	0	0	0	0	0	1	0	0	0
61	-11	No	acina_cell_carc.	No	no_cancer_nearby_lymphs	stage_2C	Tumor Free	No	No	-24	-10	3	0.2984	0	Hospital	Prad_Acinar.Type	1.6	0.1123	47	31.49554525	0	0	0	0	0	0	1	0	0	0	0	0	0	0	0	0	0	0	0	0	0	0	0	0	0	0	0	0
63	-33	No	acina_cell_carc.	No	no_cancer_nearby_lymphs	stage_3A	Tumor Free	No	No	-18	-36	0	0.312	0	University	Prad_Acinar.Type	1.466666667	0.0819	21	77.16079824	0	0	0	0	0	0	0	0	0	1	0	0	0	1	0	0	0	0	0	0	0	0	0	0	0	0	1	0
61	-27	No	acina_cell_carc.	No	no_cancer_nearby_lymphs	stage_3A	Tumor Free	No	No	-20	-44	1	0.2949	0	Hospital	Prad_Acinar.Type	3.1	0.0524	52	55.75829306	0	0	0	0	0	0	0	0	0	0	0	1	0	0	0	0	0	0	0	0	0	0	0	0	0	0	0	0
59	-31	No	infiltrat_duel_carc.	No	no_cancer_nearby_lymphs	stage_2C	With Tumor	No	No	-20	-38	0	0.3209	0	University	Prad_other.subtype	0.266666667	1e-04	8	3.846533189	1	0	0	0	0	0	0	0	0	0	0	0	0	0	0	0	0	0	0	0	0	0	0	0	0	0	0	0
61	-25	No	adenocarcinoma	Yes	no_cancer_nearby_lymphs	stage_3A	With Tumor	No	No	-18	-26	2	0.311	0.04	Hospital	Prad_Acinar.Type	0.733333333	0.0976	22	14.5313476	1	0	0	0	0	0	0	0	0	0	0	0	0	0	0	0	0	0	0	0	1	0	0	0	0	0	0	0
73	-21	No	adenocarcinoma	No	no_cancer_nearby_lymphs	stage_3B	Tumor Free	No	No	-26	-14	7	0.3079	0	University	Prad_Acinar.Type	2.766666667	0.2181	83	4.339678469	0	1	0	1	0	0	0	0	1	0	0	0	0	0	0	1	0	0	0	0	0	0	1	0	0	0	0	0
50	-29	No	acina_cell_carc.	No	no_cancer_nearby_lymphs	stage_2C	Tumor Free	No	No	-16	-20	2	0.3156	0.07	Research center	Prad_Acinar.Type	0.766666667	0.0527	23	32.90922839	0	0	0	0	0	0	0	0	0	0	0	1	1	0	0	0	0	0	0	0	0	0	0	0	1	0	0	0
58	-19	No	adenocarcinoma	Yes	no_cancer_nearby_lymphs	stage_3A	With Tumor	No	No	-18	-38	5	0.3372	0	Research center	Prad_Acinar.Type	1.833333333	0.1224	30	30.83801821	0	0	0	0	0	0	0	0	0	1	0	0	0	0	0	0	0	0	0	0	0	0	0	0	0	0	0	0
50	-25	No	acina_cell_carc.	No	no_cancer_nearby_lymphs	stage_2A	Tumor Free	No	No	-18	-42	0	0.2961	0	Research center	Prad_Acinar.Type	1.5	0.0034	45	30.37774929	0	0	0	0	0	1	0	0	0	0	1	0	0	0	0	0	0	0	0	0	0	0	0	0	0	0	0	0
66	-11	No	adenocarcinoma	No	cancer_nearby_lymphs	stage_3B	With Tumor	No	Yes	-16	-50	12	0.3181	0	University	Prad_Acinar.Type	0.766666667	0.3262	24	42.80501036	0	0	0	0	0	0	0	0	0	0	0	0	1	0	0	0	0	0	0	0	0	0	0	0	0	0	0	0
53	-33	No	adenocarcinoma	Yes	cancer_nearby_lymphs	stage_3B	With Tumor	No	Yes	-28	-16	4	0.3267	0.03	Hospital	Prad_Acinar.Type	0.8	0.1906	24	13.90669691	1	0	0	0	0	0	0	0	0	0	1	0	1	0	0	0	0	0	0	0	0	0	1	0	0	0	0	0
63	-21	No	adenocarcinoma	No	no_cancer_nearby_lymphs	stage_2C	Tumor Free	No	No	-22	-32	0	0.322	0	University	Prad_Acinar.Type	0.933333333	0.0623	28	17.7532301	0	0	0	0	0	0	0	0	0	0	0	0	0	0	0	0	0	0	0	0	0	0	0	0	0	0	0	0
57	-33	No	adenocarcinoma	No	cancer_nearby_lymphs	stage_3B	Tumor Free	No	No	-26	-30	4	0.3086	0.01	University	Prad_Acinar.Type	1.066666667	0.1446	32	7.068415689	1	0	0	0	0	0	0	0	1	0	0	0	0	0	0	0	0	0	0	0	0	0	0	0	0	0	0	0
65	-17	No	acina_cell_carc.	No	cancer_nearby_lymphs	stage_3B	With Tumor	No	No	-2	-16	3	0.2719	0.01	Biotech & Pharma	Prad_Acinar.Type	2.6	0.2071	78	2.038333827	0	0	0	1	0	0	0	0	0	0	1	0	0	0	0	2	1	0	0	0	0	0	0	0	0	0	1	0
64	-31	No	acina_cell_carc.	No	no_cancer_nearby_lymphs	stage_3A	With Tumor	No	No	-20	-28	0	0.2656	0	Biotech & Pharma	Prad_Acinar.Type	1.1	0.0125	33	1.019166913	0	0	1	0	0	0	0	0	0	0	1	0	0	0	0	0	0	0	1	0	0	0	0	0	0	0	0	0
61	-29	No	adenocarcinoma	No	no_cancer_nearby_lymphs	stage_2A	Tumor Free	No	No	-24	-24	2	0.314	0	Research center	Prad_Acinar.Type	0.866666667	0.0414	26	25.47917283	0	0	0	0	0	0	0	0	0	0	0	0	0	0	0	0	0	0	0	0	0	0	0	0	0	0	0	0
47	-27	No	adenocarcinoma	Yes	cancer_nearby_lymphs	stage_3B	With Tumor	No	Yes	-22	-20	2	0.3418	0	Biotech & Pharma	Prad_Acinar.Type	0.733333333	0.0872	22	48.52549561	1	0	0	0	0	0	0	0	0	0	0	0	0	0	0	1	0	0	0	0	0	0	0	0	0	0	1	0
66	-27	No	acina_cell_carc.	No	no_cancer_nearby_lymphs	stage_4	With Tumor	No	No	-22	-40	5	0.2844	0	Hospital	Prad_Acinar.Type	1.933333333	0.1102	29	58.22401946	0	0	0	0	0	0	0	0	0	0	0	0	0	0	0	0	0	0	0	0	0	0	0	0	0	0	0	0
56	-31	No	adenocarcinoma	No	no_cancer_nearby_lymphs	stage_2C	Tumor Free	No	No	-18	-34	4	0.3335	0.05	University	Prad_Acinar.Type	0.633333333	0.0822	19	15.58339087	0	0	0	0	0	0	0	0	0	0	0	0	1	0	0	0	0	0	0	0	0	0	0	0	1	0	0	0
63	-25	No	adenocarcinoma	No	cancer_nearby_lymphs	stage_3B	With Tumor	No	Yes	-22	-50	19	0.3378	0	Hospital	Prad_Acinar.Type	1.433333333	0.2581	43	37.24890686	0	0	0	0	0	0	0	0	0	0	0	0	0	0	0	1	0	0	0	0	0	0	0	0	0	0	0	0
58	-15	No	acina_cell_carc.	No	no_cancer_nearby_lymphs	stage_2C	Tumor Free	No	No	-20	-18	1	0.3314	0	Hospital	Prad_Acinar.Type	1.1	1e-04	33	27.91202288	0	0	0	0	0	0	0	0	0	0	0	0	0	0	0	0	0	0	0	0	0	0	0	0	0	0	0	0
63	-21	No	adenocarcinoma	No	no_cancer_nearby_lymphs	stage_3B	Tumor Free	No	No	-28	-20	1	0.3389	0	Research center	Prad_Acinar.Type	0.666666667	0.0884	19	68.15267778	0	0	0	0	0	0	0	1	0	0	1	0	0	0	0	0	0	0	0	0	1	0	0	0	0	0	0	0
67	-15	No	adenocarcinoma	No	no_cancer_nearby_lymphs	stage_3A	Tumor Free	No	No	-18	-46	0	0.3344	0	University	Prad_Acinar.Type	1.533333333	0.0474	45	12.19712661	0	0	0	0	0	0	0	0	0	1	0	0	0	0	0	0	0	0	0	0	0	0	0	0	0	0	0	0
62	-31	No	adenocarcinoma	No	no_cancer_nearby_lymphs	stage_2C	Tumor Free	No	No	-18	-26	0	0.3337	0	Research center	Prad_Acinar.Type	1	0.0041	29	4.931452806	0	0	0	0	0	0	0	0	0	0	0	0	0	0	0	0	1	0	0	0	0	0	0	0	0	0	0	1
55	-31	No	adenocarcinoma	Yes	no_cancer_nearby_lymphs	stage_3B	Tumor Free	No	No	-22	-20	2	0.317	0	Research center	Prad_Acinar.Type	0.5	0.0233	15	35.76947102	1	0	1	0	0	0	0	0	0	0	0	0	0	0	0	0	0	0	0	0	0	0	0	0	0	0	0	0
51	-39	No	acina_cell_carc.	Yes	no_cancer_nearby_lymphs	stage_3A	With Tumor	No	No	-18	-60	0	0.2961	0	Research center	Prad_Acinar.Type	0	0	31	12.49301378	1	0	0	0	0	0	0	0	0	0	0	0	0	0	0	0	0	0	0	0	0	0	0	0	0	0	0	0
66	-21	No	adenocarcinoma	Yes	cancer_nearby_lymphs	stage_3B	With Tumor	No	No	-12	-30	3	0.325	0	Hospital	Prad_Acinar.Type	1.4	0.2882	41	4.339678469	1	0	0	0	0	0	0	0	1	0	0	1	0	0	0	0	1	0	0	0	0	0	0	0	1	0	0	0
66	-21	No	adenocarcinoma	No	no_cancer_nearby_lymphs	stage_3A	Tumor Free	Yes	No	-22	-28	0	0.3247	0	University	Prad_Acinar.Type	0.033333333	0	1	21.59976329	0	0	0	0	0	0	0	0	0	0	0	0	0	0	0	0	0	0	0	0	0	0	0	0	0	0	0	0
70	-33	No	adenocarcinoma	No	no_cancer_nearby_lymphs	stage_2B	Tumor Free	No	No	-24	-40	0	0.3134	0	University	Prad_Acinar.Type	1.333333333	0.0079	40	23.93398429	0	0	1	0	0	0	0	0	0	0	0	0	0	0	0	1	0	0	0	0	0	0	0	0	0	0	0	0
55	-21	No	acina_cell_carc.	No	no_cancer_nearby_lymphs	stage_3A	Tumor Free	No	No	-20	-24	0	0.352	0	Research center	Prad_Acinar.Type	0.933333333	9e-04	27	88.24012888	0	0	0	1	0	0	0	0	0	0	0	0	0	0	0	0	0	0	0	0	0	0	0	0	0	0	0	0
75	-11	No	adenocarcinoma	No	no_cancer_nearby_lymphs	stage_2C	Tumor Free	No	No	-20	-44	2	0.3372	0	Hospital	Prad_Acinar.Type	0.833333333	0.0691	25	31.95581418	0	0	1	0	0	0	0	0	0	0	0	1	0	0	0	0	0	0	0	0	0	0	0	0	0	0	0	0
54	-25	No	acina_cell_carc.	No	no_cancer_nearby_lymphs	stage_2C	Tumor Free	No	No	-22	-38	2	0.2901	0	Hospital	Prad_Acinar.Type	0.733333333	9e-04	22	37.97218661	0	0	0	0	0	0	0	0	1	0	0	0	0	0	0	0	0	0	0	0	0	0	0	0	1	0	0	0
70	-35	No	acina_cell_carc.	No	no_cancer_nearby_lymphs	stage_3A	Tumor Free	No	No	-18	-36	0	0.3303	0	Research center	Prad_Acinar.Type	1.6	0.0318	49	23.80247888	0	0	0	0	0	0	0	0	0	0	0	0	0	0	0	0	0	0	0	0	0	0	0	0	0	0	0	0
63	-29	No	acina_cell_carc.	No	no_cancer_nearby_lymphs	stage_2C	Tumor Free	No	No	-22	-36	2	0.2652	0	University	Prad_Acinar.Type	0.633333333	0.1386	19	48.13097939	0	0	0	0	0	0	0	0	0	0	0	1	0	1	0	0	0	0	0	0	0	0	0	0	0	0	0	0
71	-31	No	acina_cell_carc.	No	no_cancer_nearby_lymphs	stage_2C	Tumor Free	No	No	-16	-30	2	0.4712	4.18	University	Prad_Acinar.Type	21.43333333	0.1234	357	38.36670283	0	1	0	0	0	1	0	1	0	1	0	0	1	2	0	1	1	0	0	0	0	0	0	0	1	0	0	0
56	-21	No	adenocarcinoma	No	no_cancer_nearby_lymphs	stage_2C	Tumor Free	No	No	-24	-26	3	0.3313	0	University	Prad_Acinar.Type	0.666666667	0.1368	20	37.28178321	0	0	0	0	0	0	0	0	1	0	0	0	0	0	0	0	0	0	0	0	1	0	0	0	1	0	0	0
55	-27	No	adenocarcinoma	No	no_cancer_nearby_lymphs	stage_2C	Tumor Free	No	No	-22	-24	3	0.3205	0	University	Prad_Acinar.Type	0.466666667	0	13	16.20804156	0	0	0	0	0	0	0	0	0	0	0	0	0	0	0	0	0	0	0	0	0	0	0	0	0	0	0	0
67	-41	No	adenocarcinoma	No	cancer_nearby_lymphs	stage_3B	With Tumor	No	Yes	-22	-46	3	0.3263	0	Biotech & Pharma	Prad_Acinar.Type	1.033333333	0.1851	31	46.28990367	0	0	0	0	0	0	0	0	0	0	0	1	0	0	0	1	0	0	0	0	0	0	0	0	0	0	0	0
69	-21	No	adenocarcinoma	No	cancer_nearby_lymphs	stage_3B	Tumor Free	No	No	-12	-28	2	0.3211	0	Research center	Prad_Acinar.Type	1.033333333	0.2758	31	63.48423579	0	0	0	0	0	0	0	0	0	0	0	0	0	0	0	0	2	0	0	0	0	0	0	0	0	0	0	0
63	-23	No	adenocarcinoma	Yes	no_cancer_nearby_lymphs	stage_2B	Tumor Free	No	Yes	-22	-22	2	0.3227	0	University	Prad_Acinar.Type	1.2	0.1284	36	81.3032186	1	0	0	0	0	0	0	0	0	0	1	0	0	1	0	0	0	0	0	0	0	0	0	0	0	0	0	0
70	-35	No	acina_cell_carc.	No	no_cancer_nearby_lymphs	stage_3A	Tumor Free	No	No	-14	-38	2	0.3263	0.06	University	Prad_Acinar.Type	2.333333333	0.0357	37	25.87368906	0	0	0	1	0	0	0	0	0	0	0	0	0	0	0	0	0	0	0	0	0	0	1	0	0	0	0	0
53	-17	No	adenocarcinoma	No	no_cancer_nearby_lymphs	stage_3A	Tumor Free	Yes	No	-18	-20	1	0.3236	0	Hospital	Prad_Acinar.Type	0.633333333	0.0641	19	40.66804747	0	0	0	0	0	0	0	0	0	0	0	0	0	0	0	0	0	0	0	0	0	0	0	0	0	0	0	0
61	-33	No	adenocarcinoma	Yes	no_cancer_nearby_lymphs	stage_2C	Tumor Free	No	No	-18	-6	0	0.325	0.02	University	Prad_Acinar.Type	0.7	0.05	21	9.599894796	1	0	0	0	0	0	0	0	0	0	0	0	0	0	0	0	0	0	0	0	0	0	0	0	1	0	0	0
66	-31	No	acina_cell_carc.	No	no_cancer_nearby_lymphs	stage_3A	Tumor Free	Yes	No	-16	-36	1	0.2624	0	Biotech & Pharma	Prad_Acinar.Type	0.533333333	0	16	11.9998685	0	0	0	0	0	0	0	0	0	0	0	0	0	0	0	1	0	0	0	0	0	0	0	0	0	0	0	0
57	-27	No	acina_cell_carc.	No	no_cancer_nearby_lymphs	stage_3B	Tumor Free	No	No	-16	-26	1	0.3817	0.23	Hospital	Prad_Acinar.Type	16.3	0	488	5.851990663	0	0	0	0	0	2	0	1	1	0	0	0	0	0	0	0	1	0	0	0	0	1	1	0	0	0	2	0
60	-29	No	acina_cell_carc.	No	no_cancer_nearby_lymphs	stage_3A	Tumor Free	No	No	-20	-36	3	0.2903	0.01	University	Prad_Acinar.Type	0.433333333	0	12	60.22947694	0	0	0	0	0	0	0	0	0	0	0	0	0	0	0	0	0	0	0	0	0	0	0	0	0	0	0	0
58	-25	No	acina_cell_carc.	No	no_cancer_nearby_lymphs	stage_2C	Tumor Free	No	No	-14	-36	1	0.2922	0.01	University	Prad_Acinar.Type	0.7	0.0984	20	38.10369201	0	0	0	0	0	0	0	0	0	0	0	0	0	0	0	0	0	0	0	0	0	0	0	0	0	0	0	0
67	11	No	adenocarcinoma	No	cancer_nearby_lymphs	stage_3B	Tumor Free	No	Yes	14	16	20	0.3165	0	Biotech & Pharma	Prad_Acinar.Type	1.7	0.5475	51	14.03820232	0	0	0	1	0	0	0	0	0	0	0	0	1	0	0	0	0	0	0	0	0	0	0	0	1	0	0	0
77	-35	No	adenocarcinoma	No	no_cancer_nearby_lymphs	stage_2C	Tumor Free	No	No	-18	-42	0	0.3087	0.04	Hospital	Prad_Acinar.Type	0.6	2e-04	18	32.05444324	0	0	0	0	1	0	0	0	0	0	0	0	0	0	0	0	0	0	0	1	0	0	0	0	0	0	0	0
57	-21	No	adenocarcinoma	No	cancer_nearby_lymphs	stage_3B	With Tumor	No	No	-18	-20	1	0.3322	0	University	Prad_Acinar.Type	1.066666667	0.1039	31	3.780780485	0	0	0	0	0	0	0	1	0	0	0	0	0	0	0	0	0	0	0	0	0	0	0	0	0	0	1	0
60	-37	No	acina_cell_carc.	No	no_cancer_nearby_lymphs	stage_3B	Tumor Free	No	No	-22	-42	2	0.2889	0	Hospital	Prad_Acinar.Type	1.566666667	0.0021	23	47.14468883	0	0	0	0	0	0	1	0	0	0	0	0	0	0	0	0	0	0	0	0	0	0	0	0	0	0	0	0
55	-19	No	adenocarcinoma	No	no_cancer_nearby_lymphs	stage_3A	Tumor Free	No	No	-22	-32	6	0.3341	0	Research center	Prad_Acinar.Type	1	0.2051	30	82.35526186	0	0	0	0	0	0	0	0	0	0	0	0	1	0	0	0	0	0	0	0	1	0	0	0	0	0	1	0
57	-35	No	acina_cell_carc.	No	no_cancer_nearby_lymphs	stage_2C	Tumor Free	No	No	-18	-36	0	0.2667	0.01	University	Prad_Acinar.Type	0.9	0.0415	27	30.31199658	0	0	0	0	0	0	0	0	0	0	0	0	0	1	0	0	0	0	0	0	0	0	0	1	0	0	0	0
66	-13	No	acina_cell_carc.	No	no_cancer_nearby_lymphs	stage_3A	Tumor Free	No	No	-16	-20	7	0.3603	0.06	University	Prad_Acinar.Type	1.866666667	0.3433	30	36.328369	0	0	0	0	0	0	0	0	0	1	1	0	0	0	0	0	0	0	0	0	0	0	0	0	0	0	0	0
49	-33	No	acina_cell_carc.	No	no_cancer_nearby_lymphs	stage_3A	Tumor Free	No	No	-12	-30	1	0.258	0	University	Prad_Acinar.Type	0.733333333	0.0454	23	62.103429	0	0	0	0	0	1	0	0	0	0	0	0	0	0	0	1	0	0	0	0	0	0	0	0	0	0	0	0
52	-27	No	acina_cell_carc.	No	no_cancer_nearby_lymphs	stage_3A	Tumor Free	No	No	-20	-36	1	0.3334	0	Biotech & Pharma	Prad_Acinar.Type	0.866666667	0.0483	26	28.40516816	0	0	0	0	0	0	0	0	0	0	0	0	0	0	0	0	0	0	0	0	0	0	0	0	0	0	0	0
51	-35	No	acina_cell_carc.	No	no_cancer_nearby_lymphs	stage_2C	Tumor Free	No	No	-14	-34	0	0.2546	0	University	Prad_Acinar.Type	0.466666667	0.0245	14	68.34993589	0	0	0	0	0	0	0	0	0	0	0	0	0	0	0	0	0	0	0	0	0	0	0	0	0	0	3	0
62	-31	No	adenocarcinoma	Yes	no_cancer_nearby_lymphs	stage_3A	Tumor Free	No	Yes	-24	-32	4	0.3172	0	Biotech & Pharma	Prad_Acinar.Type	0.866666667	0.0844	26	45.50087122	1	0	0	0	0	0	0	0	0	0	0	0	1	0	0	0	0	0	0	0	0	0	0	0	0	0	0	0
78	-13	No	adenocarcinoma	No	no_cancer_nearby_lymphs	stage_3B	With Tumor	No	No	-26	22	1	0.4874	4.9	Hospital	Prad_Acinar.Type	208.6333333	0.0272	6228	14.03820232	1	5	8	5	2	4	2	7	5	1	11	3	2	0	2	12	27	1	1	0	2	3	8	0	6	0	5	2
64	-31	No	adenocarcinoma	No	no_cancer_nearby_lymphs	stage_3A	Tumor Free	No	No	-24	-40	0	0.3166	0	University	Prad_Acinar.Type	0.266666667	0	8	4.536936582	0	0	0	0	1	0	0	0	0	0	0	0	0	0	0	0	0	0	0	0	0	0	0	0	0	0	0	0
74	-15	No	adenocarcinoma	No	cancer_nearby_lymphs	stage_3B	Tumor Free	No	No	-22	-12	13	0.3229	0	Biotech & Pharma	Prad_Acinar.Type	1.3	0.2142	39	32.44895946	0	0	1	0	0	1	0	0	0	0	0	0	0	0	0	0	0	0	0	0	0	0	0	0	0	0	0	0
63	-21	No	infiltrat_duel_carc.	Yes	no_cancer_nearby_lymphs	stage_3B	With Tumor	No	No	-22	-22	4	0.3178	0.02	University	Prad_other.subtype	0.966666667	0.1171	29	17.52309564	1	0	1	0	0	0	0	0	0	0	0	0	0	0	0	1	0	0	0	0	0	0	0	0	0	0	1	0
61	-31	No	adenocarcinoma	Yes	no_cancer_nearby_lymphs	stage_3B	With Tumor	No	No	-22	-32	20	0.323	0	Biotech & Pharma	Prad_Acinar.Type	1.133333333	0.4599	34	10.81631982	1	0	0	0	0	0	0	0	0	0	0	0	0	0	0	0	0	0	0	0	0	0	0	0	0	0	0	0
52	-27	No	adenocarcinoma	No	no_cancer_nearby_lymphs	stage_2C	Tumor Free	No	No	-20	-32	0	0.3236	0	Hospital	Prad_Acinar.Type	0.766666667	5e-04	23	10.78344347	0	0	0	0	0	0	0	0	0	0	0	0	0	0	0	1	0	0	0	0	0	0	0	0	0	0	0	0
46	-19	No	adenocarcinoma	Yes	cancer_nearby_lymphs	stage_3A	With Tumor	No	No	-24	-30	6	0.3293	0	Research center	Prad_Acinar.Type	0.8	0.0965	24	30.41062564	1	0	0	0	0	0	0	0	0	0	0	0	0	0	0	0	1	1	0	0	0	0	0	0	0	0	0	0
62	-25	No	acina_cell_carc.	Yes	no_cancer_nearby_lymphs	stage_3B	With Tumor	No	No	-18	-18	26	0.3111	0	Research center	Prad_Acinar.Type	1.233333333	0.3786	38	82.35526186	1	0	1	0	0	0	0	0	0	0	0	0	0	0	0	0	1	0	0	0	0	0	0	0	0	0	1	0
61	-13	No	adenocarcinoma	Yes	no_cancer_nearby_lymphs	stage_3A	Tumor Free	No	Yes	-26	0	0	0.3312	0	Research center	Prad_Acinar.Type	1.2	0.0643	37	30.90377092	1	0	0	0	0	0	0	0	0	0	1	0	0	1	0	1	0	0	0	0	0	0	0	0	1	0	0	0
60	-33	No	adenocarcinoma	No	no_cancer_nearby_lymphs	stage_2B	Tumor Free	No	No	-20	-40	0	0.325	0	Biotech & Pharma	Prad_Acinar.Type	0.733333333	0.0287	21	18.11486997	0	0	0	0	0	0	0	0	0	0	0	0	0	0	0	0	1	0	0	0	0	0	0	0	0	0	0	0
53	-19	No	acina_cell_carc.	Yes	no_cancer_nearby_lymphs	stage_3B	Tumor Free	No	No	-4	-20	13	0.3531	0	Research center	Prad_Acinar.Type	1.166666667	0.1697	35	5.588979847	1	0	1	0	0	0	0	0	0	0	1	0	1	0	0	0	0	0	0	0	0	0	0	0	0	0	0	0
70	-31	No	acina_cell_carc.	No	cancer_nearby_lymphs	stage_3B	With Tumor	No	No	-18	-28	0	0.3115	0	Research center	Prad_Acinar.Type	1.3	0.0697	39	23.86823158	0	0	0	0	0	0	0	0	0	0	0	0	0	0	0	0	1	0	0	0	0	0	0	0	0	0	0	0
55	-19	No	adenocarcinoma	No	no_cancer_nearby_lymphs	stage_3A	With Tumor	No	Yes	-18	-48	2	0.32	0.02	Hospital	Prad_Acinar.Type	0.766666667	0.0549	22	23.93398429	0	0	0	0	0	0	0	0	0	0	0	0	0	0	0	0	0	0	0	0	0	0	0	0	0	0	0	0
53	-37	No	acina_cell_carc.	No	no_cancer_nearby_lymphs	stage_2C	Tumor Free	No	No	-24	-46	0	0.3138	0.01	University	Prad_Acinar.Type	1.133333333	0.0252	17	45.89538745	0	0	0	0	0	0	0	0	0	0	0	0	0	0	0	1	0	0	0	0	0	0	1	0	0	0	0	0
69	-27	No	adenocarcinoma	No	no_cancer_nearby_lymphs	stage_3B	With Tumor	No	Yes	-20	-42	1	0.3196	0	Biotech & Pharma	Prad_Acinar.Type	0.833333333	0.0816	24	16.83269224	0	0	0	0	0	0	0	0	0	0	0	0	0	0	0	0	1	0	0	0	0	0	0	0	0	0	0	0
54	-35	No	adenocarcinoma	No	no_cancer_nearby_lymphs	stage_3A	Tumor Free	No	No	-16	-30	1	0.3081	0.04	Hospital	Prad_Acinar.Type	0.833333333	0.0606	24	25.31479107	0	0	0	0	0	0	0	0	0	0	0	0	1	0	0	0	0	0	0	0	0	0	0	0	0	0	0	0
65	-21	No	adenocarcinoma	No	cancer_nearby_lymphs	stage_3B	Tumor Free	No	No	-24	-10	0	0.3313	0	Research center	Prad_Acinar.Type	0.9	0.0166	27	20.64634908	0	0	0	0	0	0	0	0	0	0	1	0	0	0	0	0	0	0	0	0	0	0	0	1	0	0	0	0
66	-33	No	acina_cell_carc.	Yes	no_cancer_nearby_lymphs	stage_4	With Tumor	No	No	-20	-26	1	0.2726	0	University	Prad_Acinar.Type	1.033333333	0.179	31	69.17184469	1	0	0	0	1	0	0	0	0	0	0	0	0	0	0	0	0	0	0	0	0	0	0	0	0	0	0	0
64	-37	No	acina_cell_carc.	No	no_cancer_nearby_lymphs	stage_2C	Tumor Free	Yes	No	-16	-38	1	0.2693	0.04	Biotech & Pharma	Prad_Acinar.Type	0.666666667	0.0336	20	32.02156689	0	0	0	0	0	0	0	0	0	0	0	0	0	0	0	0	0	0	1	0	0	0	0	0	0	0	0	0
61	-23	No	acina_cell_carc.	No	no_cancer_nearby_lymphs	stage_3A	With Tumor	No	No	-20	-44	0	0.2993	0	Hospital	Prad_Acinar.Type	1.3	0.1109	39	66.67324194	0	0	0	0	1	0	1	0	0	0	1	0	0	1	0	0	0	0	0	0	0	0	0	0	0	0	0	0
68	-23	No	acina_cell_carc.	No	no_cancer_nearby_lymphs	stage_3A	Tumor Free	No	No	-16	-32	1	0.3382	0	University	Prad_Acinar.Type	1.433333333	0.091	23	33.13936286	0	0	0	0	0	0	0	0	0	0	0	0	1	0	1	0	0	0	0	0	0	0	0	0	0	0	0	0
50	-35	No	acina_cell_carc.	No	no_cancer_nearby_lymphs	stage_2C	Tumor Free	No	No	-22	-38	0	0.3058	0.08	Research center	Prad_Acinar.Type	0.566666667	0.0066	17	17.16145577	0	0	0	0	0	0	0	0	0	0	0	0	0	0	0	0	0	0	0	1	0	0	0	0	0	0	0	0
63	-11	No	adenocarcinoma	No	cancer_nearby_lymphs	stage_3A	Tumor Free	No	No	-12	-14	11	0.3211	0	Biotech & Pharma	Prad_Acinar.Type	1.233333333	0.376	37	53.35831936	0	0	1	0	0	0	0	0	0	1	0	0	0	0	0	0	0	0	0	0	0	0	0	0	0	0	0	0
66	-35	No	acina_cell_carc.	Yes	no_cancer_nearby_lymphs	stage_2C	Tumor Free	No	No	-18	-36	0	0.2748	0	Biotech & Pharma	Prad_Acinar.Type	0	0	11	13.97244962	1	0	0	0	0	0	0	0	0	0	0	0	0	0	0	0	0	0	0	0	0	0	0	0	0	0	0	0
54	-37	No	acina_cell_carc.	No	no_cancer_nearby_lymphs	stage_3A	Tumor Free	No	No	-20	-32	0	0.3321	0	University	Prad_Acinar.Type	1.2	0.0206	18	38.69546635	0	0	0	0	0	1	0	1	0	0	1	0	0	0	0	0	0	0	0	0	0	0	0	0	0	0	0	0
62	-25	No	acina_cell_carc.	Yes	no_cancer_nearby_lymphs	stage_3B	With Tumor	No	No	-22	-32	5	0.2999	0.05	Hospital	Prad_Acinar.Type	1.133333333	0.0615	35	1.873952066	1	0	0	0	0	0	0	0	0	0	0	0	0	0	0	0	0	0	0	0	0	0	0	0	1	0	1	0
57	-27	No	adenocarcinoma	No	cancer_nearby_lymphs	stage_3A	Tumor Free	No	No	-24	-12	1	0.3206	0	Research center	Prad_Acinar.Type	0.833333333	0.0705	25	34.65167505	0	0	0	0	0	0	0	0	0	0	0	0	0	0	0	0	0	0	0	0	0	0	0	0	0	0	0	0
53	-29	No	adenocarcinoma	No	cancer_nearby_lymphs	stage_3B	With Tumor	No	No	-22	-24	5	0.321	0	University	Prad_Acinar.Type	0.766666667	0.1514	23	28.1750337	0	0	0	0	0	0	0	0	0	0	0	0	0	0	0	0	0	0	0	0	1	0	0	0	0	0	0	0
73	-25	No	adenocarcinoma	No	cancer_nearby_lymphs	stage_3B	With Tumor	No	No	-10	-20	18	0.3385	0.15	University	Prad_Acinar.Type	1.6	0.5503	48	11.47384686	0	0	0	1	0	0	0	0	0	0	0	0	0	0	0	0	0	0	0	0	0	0	0	0	0	0	0	0
65	-37	No	acina_cell_carc.	Yes	no_cancer_nearby_lymphs	stage_3B	Tumor Free	No	No	-22	-24	16	0.3023	0	Hospital	Prad_Acinar.Type	0.733333333	0.232	21	10.61906171	0	0	0	0	0	0	0	0	0	0	0	0	0	0	0	0	0	0	0	0	0	0	1	0	0	0	0	0
70	11	No	adenocarcinoma	No	no_cancer_nearby_lymphs	stage_3A	Tumor Free	No	Yes	12	2	16	0.3483	0.02	Biotech & Pharma	Prad_Acinar.Type	0.866666667	0.4645	26	28.83256074	0	0	0	0	1	0	0	0	0	0	1	0	0	0	0	0	0	0	0	0	0	0	0	0	1	0	0	0
69	-21	No	adenocarcinoma	No	no_cancer_nearby_lymphs	stage_3B	Tumor Free	No	Yes	-16	-24	2	0.3249	0	Research center	Prad_Acinar.Type	0.533333333	0.1017	16	31.79143242	0	0	0	0	0	0	0	0	0	0	0	0	0	0	0	0	0	0	0	0	0	0	1	0	0	0	0	0
65	-33	No	acina_cell_carc.	No	no_cancer_nearby_lymphs	stage_2C	Tumor Free	No	No	-20	-34	1	0.3098	0	University	Prad_Acinar.Type	3.6	0.064	54	35.27632574	0	0	0	0	0	0	0	0	0	0	0	0	0	0	0	0	1	0	0	0	0	0	1	0	0	0	0	0
68	-41	No	adenocarcinoma	No	no_cancer_nearby_lymphs	stage_4	Tumor Free	No	No	-20	-30	0	0.3482	0	University	Prad_Acinar.Type	1.133333333	0.0727	33	44.74471513	0	0	0	0	0	0	0	0	0	0	0	0	0	0	0	0	0	0	0	0	0	0	0	0	0	0	0	0
68	-33	No	adenocarcinoma	No	no_cancer_nearby_lymphs	stage_2C	Tumor Free	No	No	-22	-42	0	0.3278	0	Research center	Prad_Acinar.Type	0.7	0.0108	21	18.83814972	0	0	0	0	0	0	0	0	0	0	0	0	0	0	0	0	0	0	0	0	0	0	0	0	0	0	0	0
55	-31	No	adenocarcinoma	No	no_cancer_nearby_lymphs	stage_3A	Tumor Free	No	No	-4	-2	2	0.3249	0	University	Prad_Acinar.Type	0.833333333	0.167	25	13.47930434	0	0	0	0	0	0	0	0	0	0	0	0	0	1	0	0	0	0	0	0	0	0	0	0	0	0	0	0
59	-33	No	adenocarcinoma	Yes	no_cancer_nearby_lymphs	stage_3B	With Tumor	No	Yes	-20	-24	3	0.3218	0	Biotech & Pharma	Prad_Acinar.Type	0.533333333	0.1384	16	45.23786041	1	1	0	0	0	0	0	0	0	0	0	0	1	0	0	0	0	0	0	0	0	0	0	0	0	0	1	0
55	-37	No	adenocarcinoma	No	no_cancer_nearby_lymphs	stage_2C	Tumor Free	No	No	-24	-22	0	0.3158	0	Research center	Prad_Acinar.Type	0.533333333	0.056	16	6.213630536	0	0	0	1	0	0	0	0	0	0	0	0	0	0	0	1	0	0	0	0	0	0	0	0	0	0	1	0
71	-21	No	adenocarcinoma	No	cancer_nearby_lymphs	stage_3B	Tumor Free	No	No	-10	-20	4	0.3249	0	University	Prad_Acinar.Type	1.2	0.4797	35	11.67110497	0	0	0	0	0	0	1	0	0	0	0	0	1	1	0	0	0	0	0	0	0	0	0	0	0	0	0	0
62	-29	No	acina_cell_carc.	No	no_cancer_nearby_lymphs	stage_2C	Tumor Free	No	No	-22	-36	1	0.2931	0	Hospital	Prad_Acinar.Type	0.833333333	0.0142	26	80.5470625	0	0	1	0	0	0	0	0	0	0	0	0	0	0	0	0	0	0	0	0	0	0	0	0	0	0	0	0
67	-21	No	mixed_adenocarcinoma	No	no_cancer_nearby_lymphs	stage_3B	Tumor Free	No	No	-16	-30	1	0.3002	0.01	University	Prad_other.subtype	1.066666667	0.0394	33	13.7094388	0	0	1	0	0	0	0	0	0	0	0	0	0	1	0	0	0	0	0	0	0	0	0	1	0	0	0	0
56	-23	No	adenocarcinoma	No	no_cancer_nearby_lymphs	stage_2C	Tumor Free	No	No	-22	-38	0	0.3074	0	Research center	Prad_Acinar.Type	1.066666667	3e-04	31	67.59377979	0	0	0	0	0	0	0	1	0	0	0	0	0	0	0	1	0	0	0	0	0	0	0	0	2	0	0	0
63	-19	No	adenocarcinoma	No	cancer_nearby_lymphs	stage_3B	Tumor Free	No	No	-20	-28	2	0.3338	0	Research center	Prad_Acinar.Type	0.6	0.1196	18	6.805404872	1	0	0	0	0	0	0	0	0	0	0	0	1	0	0	0	0	0	0	0	0	0	0	0	0	0	0	0
43	-33	No	acina_cell_carc.	No	no_cancer_nearby_lymphs	stage_2C	With Tumor	No	No	-16	-42	0	0.3018	0.1	Research center	Prad_Acinar.Type	0.3	3e-04	9	22.5531775	0	0	0	0	1	0	0	0	0	0	0	0	0	0	0	0	0	0	0	0	0	0	1	0	0	0	0	0
62	-31	No	adenocarcinoma	No	no_cancer_nearby_lymphs	stage_3B	Tumor Free	No	Yes	-22	-44	0	0.3393	0	University	Prad_Acinar.Type	0.566666667	3e-04	17	48.03235033	0	0	0	0	0	0	0	0	0	0	0	0	1	0	0	0	0	0	0	0	0	0	0	0	0	0	0	0
54	-33	No	adenocarcinoma	No	no_cancer_nearby_lymphs	stage_2C	Tumor Free	No	No	-18	-22	6	0.3311	0	Hospital	Prad_Acinar.Type	1	0	30	2.991748036	0	0	0	0	0	0	0	0	0	0	0	0	0	1	0	0	0	0	0	0	0	0	0	0	0	0	0	0
63	-31	No	acina_cell_carc.	No	no_cancer_nearby_lymphs	stage_2C	Tumor Free	No	No	-18	-42	0	0.2627	0	Biotech & Pharma	Prad_Acinar.Type	0.866666667	0.0353	26	13.01903541	0	0	0	0	1	0	0	0	0	0	0	0	0	0	0	0	0	0	0	0	0	0	0	0	0	0	0	0
60	-29	No	adenocarcinoma	No	no_cancer_nearby_lymphs	stage_2C	Tumor Free	No	No	-26	-40	0	0.3129	0	Hospital	Prad_Acinar.Type	0.166666667	0	5	30.93664727	0	0	0	0	0	0	0	0	0	0	0	0	0	0	0	0	0	0	0	0	0	1	0	0	0	0	0	0
51	-17	No	adenocarcinoma	No	no_cancer_nearby_lymphs	stage_2C	Tumor Free	No	No	-20	-22	1	0.3298	0	Research center	Prad_Acinar.Type	0.766666667	0.0408	23	4.405431173	0	1	0	0	0	0	0	0	0	0	0	0	0	0	0	0	1	0	0	0	0	0	0	0	0	0	0	0
68	-23	No	adenocarcinoma	Yes	no_cancer_nearby_lymphs	stage_3B	With Tumor	No	No	-16	-24	7	0.3176	0	University	Prad_Acinar.Type	0.9	0.204	27	53.91721735	0	0	0	0	0	1	0	0	0	0	0	0	0	0	0	0	0	0	0	0	0	0	0	0	0	0	0	0
62	-33	No	acina_cell_carc.	No	no_cancer_nearby_lymphs	stage_3B	With Tumor	No	Yes	-16	-32	0	0.2953	0	Research center	Prad_Acinar.Type	2.766666667	0.0265	82	37.34753592	0	0	0	0	0	0	0	0	0	0	0	0	0	0	0	0	0	0	0	0	0	0	1	0	0	0	0	0
60	-27	No	adenocarcinoma	No	cancer_nearby_lymphs	stage_3B	Tumor Free	No	Yes	-20	-18	4	0.3084	0	University	Prad_Acinar.Type	1.066666667	0.1869	33	12.16425026	0	0	0	0	0	0	0	0	0	0	0	0	0	0	0	0	0	0	0	0	0	0	0	0	0	0	0	0
66	-19	No	acina_cell_carc.	No	no_cancer_nearby_lymphs	stage_3A	With Tumor	No	Yes	-24	-22	1	0.3432	2.05	Research center	Prad_Acinar.Type	1.766666667	0.1478	52	15.87927804	0	0	0	0	0	0	0	0	0	1	0	0	1	0	0	0	0	0	0	0	0	0	0	0	0	0	1	0
75	-23	No	adenocarcinoma	Yes	cancer_nearby_lymphs	stage_3B	With Tumor	No	No	-22	-22	0	0.3234	0	Hospital	Prad_Acinar.Type	0.266666667	0	8	33.59963179	1	0	0	0	0	0	0	0	0	0	2	0	0	0	0	1	1	0	0	0	0	0	0	0	0	0	0	0
63	-11	No	adenocarcinoma	No	no_cancer_nearby_lymphs	stage_3A	Tumor Free	Yes	No	-22	-22	3	0.3437	0	Hospital	Prad_Acinar.Type	1.266666667	0.074	36	19.66005852	0	0	0	1	0	0	0	0	0	0	0	0	1	0	0	1	0	0	0	0	0	0	0	0	0	0	0	0
57	-13	No	adenocarcinoma	Yes	no_cancer_nearby_lymphs	stage_3A	With Tumor	No	Yes	-22	-24	9	0.3243	0.02	Research center	Prad_Acinar.Type	0.833333333	0.2874	24	21.30387612	1	0	0	0	1	0	0	0	0	1	0	0	0	1	0	0	0	0	0	0	0	0	0	0	2	0	0	0
65	-15	No	adenocarcinoma	Yes	no_cancer_nearby_lymphs	stage_3A	With Tumor	No	No	-22	-36	0	0.3239	0	University	Prad_Acinar.Type	1.066666667	0.0523	32	18.37788079	1	0	0	0	0	0	0	0	0	0	1	0	0	0	0	0	0	1	1	0	0	0	0	0	0	0	0	0
60	-33	No	adenocarcinoma	No	no_cancer_nearby_lymphs	stage_2C	Tumor Free	Yes	No	-18	-42	0	0.2968	0	Research center	Prad_Acinar.Type	0.7	0.0048	21	3.484893316	0	0	0	0	0	0	0	0	0	0	0	1	0	0	1	0	0	0	0	0	0	0	0	0	0	0	0	0
67	-21	No	adenocarcinoma	No	no_cancer_nearby_lymphs	stage_3A	With Tumor	No	Yes	-26	-38	3	0.3035	0.05	Research center	Prad_Acinar.Type	1	0.0831	30	1.61094125	0	0	0	0	0	1	0	0	0	0	0	0	0	0	0	0	0	0	0	0	0	0	0	0	0	0	0	0
59	-27	No	adenocarcinoma	No	no_cancer_nearby_lymphs	stage_2C	Tumor Free	No	No	-22	-28	1	0.3032	0.01	Hospital	Prad_Acinar.Type	0.466666667	1e-04	14	27.58325936	0	0	0	1	0	0	0	0	0	0	0	0	0	0	0	0	0	0	0	0	0	0	0	0	0	0	0	0
52	-19	No	adenocarcinoma	No	no_cancer_nearby_lymphs	stage_2C	Tumor Free	No	No	-20	-48	2	0.303	0.1	Research center	Prad_Acinar.Type	0.833333333	0.1062	25	17.42446658	0	0	0	0	0	0	1	0	0	1	0	0	0	0	0	1	1	0	0	0	0	1	0	0	1	0	1	0
57	-31	No	acina_cell_carc.	No	no_cancer_nearby_lymphs	stage_3A	With Tumor	No	No	-12	-40	0	0.2541	0	University	Prad_Acinar.Type	1.233333333	0.0951	37	8.712233291	1	0	0	0	0	0	0	0	0	0	0	0	0	0	0	0	0	0	0	0	0	0	0	0	1	0	0	0
60	-19	No	adenocarcinoma	Yes	no_cancer_nearby_lymphs	stage_3A	With Tumor	No	Yes	-22	-16	5	0.3298	0.04	University	Prad_Acinar.Type	0.733333333	0.1288	23	26.92573232	1	0	0	0	0	0	0	0	0	0	1	0	0	0	0	0	0	0	0	0	0	0	0	0	0	0	0	0
70	-35	No	acina_cell_carc.	No	no_cancer_nearby_lymphs	stage_3A	Tumor Free	No	No	-20	-50	0	0.3458	0	University	Prad_Acinar.Type	1.733333333	0.036	24	27.68188842	0	0	0	0	0	0	0	0	0	0	0	0	0	0	0	0	0	0	0	0	0	0	0	0	0	0	0	0
66	-25	No	adenocarcinoma	Yes	no_cancer_nearby_lymphs	stage_3A	With Tumor	No	No	-18	-26	6	0.3322	0	Biotech & Pharma	Prad_Acinar.Type	1.266666667	0.1463	38	4.99720551	1	0	0	0	2	0	0	0	0	0	0	0	0	0	0	1	0	0	0	0	0	0	0	0	0	0	0	0
63	-21	No	adenocarcinoma	No	no_cancer_nearby_lymphs	stage_2C	Tumor Free	No	No	-20	-16	0	0.3287	0	Hospital	Prad_Acinar.Type	0.5	0.0056	16	6.016372423	0	0	0	0	0	0	0	0	0	0	0	0	0	0	0	0	0	0	0	0	0	0	0	0	0	0	0	0
58	-31	No	adenocarcinoma	Yes	no_cancer_nearby_lymphs	stage_3B	With Tumor	No	No	-4	-30	0	0.3178	0	Research center	Prad_Acinar.Type	1.566666667	0.0868	47	11.53959957	1	0	0	0	0	0	0	0	0	0	0	0	1	0	0	0	1	0	0	0	0	0	0	0	0	0	0	0
72	-23	No	adenocarcinoma	Yes	no_cancer_nearby_lymphs	stage_3B	With Tumor	No	No	-20	-16	6	0.327	0	Research center	Prad_Acinar.Type	3.1	0.0483	92	6.673899464	1	0	0	0	0	0	0	0	0	0	0	0	0	0	0	0	0	0	0	0	0	0	0	0	0	0	3	0
55	-31	No	adenocarcinoma	No	no_cancer_nearby_lymphs	stage_2C	Tumor Free	No	No	-14	-4	1	0.3305	0	Research center	Prad_Acinar.Type	0.833333333	0.0571	25	62.95821416	0	0	1	0	0	0	0	0	0	0	1	0	0	0	0	0	0	0	0	0	0	0	0	1	0	0	0	0
53	-31	No	adenocarcinoma	No	no_cancer_nearby_lymphs	stage_2C	Tumor Free	No	No	-18	-42	0	0.312	0	University	Prad_Acinar.Type	0.2	0	6	12.62451918	0	0	0	0	0	0	0	0	0	0	0	0	0	0	0	0	0	0	0	0	0	0	0	0	0	0	0	0
63	-35	No	acina_cell_carc.	No	no_cancer_nearby_lymphs	stage_3B	Tumor Free	Yes	No	-16	-18	1	0.3188	0.05	University	Prad_Acinar.Type	0.6	0.0457	18	35.17769668	0	0	0	0	0	0	0	0	0	0	0	0	0	0	0	0	0	0	0	0	0	0	0	0	0	0	0	0
64	-37	No	adenocarcinoma	No	no_cancer_nearby_lymphs	stage_3B	Tumor Free	No	No	-12	-36	14	0.3414	0.05	Biotech & Pharma	Prad_Acinar.Type	0.833333333	0.1387	25	11.50672321	0	0	0	0	0	0	0	0	0	0	1	0	0	0	0	0	1	0	0	0	0	0	0	0	0	0	0	0
56	-23	No	adenocarcinoma	No	cancer_nearby_lymphs	stage_3A	With Tumor	No	No	-20	-26	3	0.3196	0.04	University	Prad_Acinar.Type	0.933333333	0.0632	28	58.32264852	0	0	0	0	0	0	0	0	0	0	0	0	0	0	0	0	1	0	0	0	0	0	0	0	0	0	1	0
50	-37	No	acina_cell_carc.	No	no_cancer_nearby_lymphs	stage_2C	Tumor Free	No	No	-22	-34	0	0.2697	0	University	Prad_Acinar.Type	0.366666667	0	11	38.49820824	0	0	0	0	0	0	0	0	0	0	0	0	0	0	0	0	0	0	0	0	0	0	0	0	0	0	0	0
58	-33	No	adenocarcinoma	Yes	cancer_nearby_lymphs	stage_2C	Tumor Free	No	No	-26	-28	0	0.3197	0	University	Prad_Acinar.Type	0.9	0.0735	27	3.2218825	1	0	1	0	0	0	0	0	1	0	0	0	0	0	0	0	1	0	0	0	0	0	1	0	0	0	0	0
57	-25	No	adenocarcinoma	No	no_cancer_nearby_lymphs	stage_3A	Tumor Free	No	No	-22	-30	0	0.3205	0	Research center	Prad_Acinar.Type	0.466666667	0.0222	14	44.84334418	0	1	0	0	0	0	0	0	0	0	0	0	0	0	0	0	1	0	0	0	0	0	0	0	0	0	0	0
51	-27	No	adenocarcinoma	No	no_cancer_nearby_lymphs	stage_2B	Tumor Free	No	No	-24	-34	0	0.3257	0	Research center	Prad_Acinar.Type	0.7	0.03	22	20.41621462	0	0	0	0	0	0	0	0	0	0	0	0	0	0	0	0	0	0	0	0	0	0	0	0	0	0	0	0
68	-19	No	adenocarcinoma	Yes	no_cancer_nearby_lymphs	stage_3A	With Tumor	No	No	-14	-18	8	0.3138	0	Biotech & Pharma	Prad_Acinar.Type	1.266666667	0.3664	38	22.32304304	1	1	0	0	0	0	0	0	0	0	0	0	0	1	0	0	0	0	0	0	0	0	0	0	0	0	0	0
48	-35	No	acina_cell_carc.	No	no_cancer_nearby_lymphs	stage_2C	Tumor Free	No	No	-18	-48	2	0.2695	0	University	Prad_Acinar.Type	0.633333333	0.1085	19	62.0376763	0	0	0	0	0	0	0	0	0	0	0	0	0	0	0	0	0	0	0	0	0	0	0	0	0	0	0	0
55	-25	No	acina_cell_carc.	No	no_cancer_nearby_lymphs	stage_2C	Tumor Free	No	No	-16	-40	0	0.2528	0	University	Prad_Acinar.Type	0.633333333	0.0327	19	62.103429	0	0	0	0	0	0	0	0	0	0	0	0	0	0	0	0	0	0	0	0	0	0	0	0	0	0	0	0
63	-37	No	acina_cell_carc.	No	no_cancer_nearby_lymphs	stage_2C	Tumor Free	No	No	-18	-52	7	0.3355	0.07	University	Prad_Acinar.Type	2.4	0.2403	36	25.67643094	0	0	1	0	0	0	0	0	0	0	0	0	0	0	0	0	0	0	0	0	0	0	0	0	0	0	0	0
56	-17	No	adenocarcinoma	No	cancer_nearby_lymphs	stage_3A	Tumor Free	No	Yes	-22	-30	2	0.3093	0	Research center	Prad_Acinar.Type	0.766666667	0.1105	23	64.70066082	0	0	0	0	0	0	0	0	0	0	0	0	0	0	0	0	0	0	0	0	0	0	0	0	0	0	0	0
62	-31	No	adenocarcinoma	No	no_cancer_nearby_lymphs	stage_3A	Tumor Free	No	No	-20	-28	1	0.3313	0	University	Prad_Acinar.Type	0.8	0.0483	25	21.13949436	0	0	0	0	0	0	0	0	0	0	0	0	0	0	0	0	1	0	0	0	1	0	0	0	0	0	0	0
54	-17	No	adenocarcinoma	No	no_cancer_nearby_lymphs	stage_3B	Tumor Free	No	No	-24	-42	4	0.3332	0	University	Prad_Acinar.Type	0.833333333	0.1225	25	28.73393168	0	0	0	0	0	0	0	0	0	0	0	0	0	0	0	0	0	0	0	0	0	0	0	0	0	0	0	0
64	-25	No	acina_cell_carc.	No	no_cancer_nearby_lymphs	stage_2C	Tumor Free	No	No	-18	-34	1	0.2721	0.01	Biotech & Pharma	Prad_Acinar.Type	0.7	0.0505	21	1.972581122	0	0	0	0	0	0	0	0	0	0	0	0	0	0	0	1	0	0	0	1	0	0	0	0	0	0	0	0
70	-21	No	adenocarcinoma	No	cancer_nearby_lymphs	stage_3B	With Tumor	No	No	-22	-24	0	0.3317	0	University	Prad_Acinar.Type	0.333333333	0	10	11.60535227	1	0	0	0	0	0	0	0	0	0	0	0	0	0	0	1	0	0	0	0	0	0	0	0	1	0	0	0
73	-23	No	acina_cell_carc.	No	no_cancer_nearby_lymphs	stage_2C	Tumor Free	No	No	-18	-22	1	0.2518	0	Biotech & Pharma	Prad_Acinar.Type	1.533333333	0.0572	46	2.991748036	0	0	0	0	2	0	0	0	0	0	0	0	0	0	0	0	0	0	0	0	0	0	0	2	0	0	1	0
73	-31	No	adenocarcinoma	No	no_cancer_nearby_lymphs	stage_3A	Tumor Free	No	No	-26	-36	2	0.3346	0	Biotech & Pharma	Prad_Acinar.Type	1.233333333	0.1019	37	0.887661505	0	0	0	1	0	0	0	0	0	1	0	0	0	0	0	0	0	0	0	0	0	0	0	0	1	0	0	0
67	-31	No	acina_cell_carc.	No	no_cancer_nearby_lymphs	stage_2C	Tumor Free	No	No	-20	-38	2	0.3074	0	University	Prad_Acinar.Type	0.633333333	1e-04	19	36.75576158	0	0	0	1	0	0	0	0	0	0	0	0	0	0	0	0	0	0	0	0	0	0	0	0	0	0	0	0
65	-35	Yes	adenocarcinoma	Yes	no_cancer_nearby_lymphs	stage_2C	With Tumor	No	No	-24	-36	0	0.2964	0	Hospital	Prad_Acinar.Type	0.5	0	14	6.345135944	1	1	0	0	0	0	0	0	0	0	0	0	0	0	0	0	0	0	0	0	0	0	0	0	0	0	0	0
67	-31	No	adenocarcinoma	No	no_cancer_nearby_lymphs	stage_3B	Tumor Free	No	Yes	-20	-42	1	0.3204	0	University	Prad_Acinar.Type	0.8	0.0652	24	25.31479107	0	0	1	0	0	0	0	0	0	0	0	0	0	0	0	0	0	0	0	0	0	0	0	0	0	0	0	0
64	-33	No	acina_cell_carc.	No	cancer_nearby_lymphs	stage_3B	Tumor Free	No	No	-20	-34	4	0.2689	0.04	University	Prad_Acinar.Type	2.333333333	0.1289	71	64.5034027	0	0	0	0	0	0	0	0	0	0	0	0	0	0	0	0	0	0	0	0	0	0	0	0	0	0	0	0
48	-29	No	acina_cell_carc.	No	no_cancer_nearby_lymphs	stage_2C	Tumor Free	No	No	-18	-36	0	0.3019	0	Research center	Prad_Acinar.Type	0.566666667	0.0083	17	19.36417135	0	0	0	0	0	0	0	0	0	0	0	0	0	0	0	0	0	0	0	0	0	0	0	0	0	0	0	0
64	-15	No	adenocarcinoma	Yes	cancer_nearby_lymphs	stage_3B	With Tumor	Yes	No	-18	-18	4	0.3133	0.09	Research center	Prad_Acinar.Type	0.866666667	0.204	26	20.94223625	1	0	0	0	0	0	0	0	0	0	0	0	0	0	0	0	0	0	0	0	0	0	0	0	0	0	0	0
67	-29	No	acina_cell_carc.	Yes	no_cancer_nearby_lymphs	stage_2C	With Tumor	No	No	-8	-32	5	0.2706	0.31	University	Prad_Acinar.Type	1.933333333	0.2169	58	17.95048821	1	0	0	0	0	0	0	0	0	0	0	1	0	0	1	0	0	0	1	0	0	0	0	0	0	0	0	0
65	-23	No	adenocarcinoma	Yes	no_cancer_nearby_lymphs	stage_3B	Tumor Free	No	Yes	-20	-6	5	0.332	0	Research center	Prad_Acinar.Type	1.233333333	0.1748	37	45.46799487	0	0	0	0	0	0	0	0	0	0	0	0	1	0	0	0	0	0	0	0	0	0	0	0	0	0	0	0
61	-29	No	adenocarcinoma	No	no_cancer_nearby_lymphs	stage_2C	Tumor Free	No	No	-22	-14	2	0.3343	0	Research center	Prad_Acinar.Type	0.766666667	4e-04	23	32.18594865	0	0	0	0	0	0	0	0	0	0	1	0	0	1	0	0	0	0	0	0	0	0	0	0	0	0	0	0
54	-33	No	adenocarcinoma	No	no_cancer_nearby_lymphs	stage_2C	Tumor Free	No	No	-18	-48	0	0.3365	0.02	Research center	Prad_Acinar.Type	1.2	0.0154	35	165.1707927	0	0	1	0	0	0	0	0	0	0	0	0	0	0	0	0	1	0	0	0	0	0	0	0	0	0	0	0
65	-23	No	adenocarcinoma	No	no_cancer_nearby_lymphs	stage_3A	Tumor Free	No	No	-26	-12	2	0.3376	0	University	Prad_Acinar.Type	0.966666667	0.0886	28	47.63783411	0	1	0	1	0	0	0	0	0	0	0	1	0	0	0	1	0	0	0	0	1	0	0	0	0	0	0	0
53	-27	No	adenocarcinoma	No	no_cancer_nearby_lymphs	stage_2C	Tumor Free	No	No	-20	-26	2	0.3272	0	Hospital	Prad_Acinar.Type	0.866666667	0.0565	26	122.1685242	0	0	0	0	0	0	0	0	1	0	0	0	0	0	0	0	0	0	0	0	0	0	0	1	0	0	0	0
72	-35	No	acina_cell_carc.	No	no_cancer_nearby_lymphs	stage_3A	Tumor Free	No	No	-20	-46	0	0.2594	0	Biotech & Pharma	Prad_Acinar.Type	0.5	0.0011	15	6.969786633	0	0	0	0	0	0	0	0	0	0	0	0	0	0	0	0	0	0	0	0	0	0	0	0	0	0	0	0
60	-33	No	acina_cell_carc.	No	no_cancer_nearby_lymphs	stage_2C	Tumor Free	No	No	-14	-36	0	0.3354	0	Research center	Prad_Acinar.Type	0.533333333	0.0422	15	14.4655949	0	0	0	0	0	0	0	0	0	0	0	0	0	0	0	0	1	0	0	0	0	0	0	0	0	0	0	0
57	-23	No	adenocarcinoma	No	no_cancer_nearby_lymphs	stage_2C	Tumor Free	No	No	-22	-30	2	0.3136	0	University	Prad_Acinar.Type	1.1	0.051	32	42.08173061	0	0	0	0	0	0	0	0	0	0	0	0	0	0	0	0	0	0	0	0	0	0	0	0	0	0	0	0
57	-23	No	acina_cell_carc.	No	no_cancer_nearby_lymphs	stage_3A	Tumor Free	No	No	-22	-24	0	0.2877	0	Hospital	Prad_Acinar.Type	0.5	1e-04	15	67.98829602	0	0	0	0	0	0	0	0	0	0	0	0	0	0	0	0	0	0	0	0	0	0	0	0	0	0	0	0
55	-25	No	adenocarcinoma	No	no_cancer_nearby_lymphs	stage_2A	Tumor Free	No	No	-22	-30	0	0.3244	0	Hospital	Prad_Acinar.Type	0.666666667	0	20	59.67057895	0	0	0	0	0	0	0	0	0	0	0	0	0	0	0	0	0	0	0	0	0	0	0	0	1	0	0	0
63	-31	No	adenocarcinoma	No	no_cancer_nearby_lymphs	stage_2C	Tumor Free	No	No	-14	-32	0	0.3301	0	University	Prad_Acinar.Type	0.133333333	0	4	9.040996811	0	0	0	0	0	0	0	0	0	0	0	0	0	0	0	0	0	0	0	0	0	0	0	0	0	0	0	0
69	-25	No	adenocarcinoma	Yes	no_cancer_nearby_lymphs	stage_3A	Tumor Free	No	No	-22	-26	1	0.335	0	Research center	Prad_Acinar.Type	1.133333333	0.0776	34	6.509517704	1	0	0	0	0	0	0	0	0	0	0	0	0	0	0	0	0	0	0	0	0	0	0	0	0	0	0	0
60	-33	No	acina_cell_carc.	No	no_cancer_nearby_lymphs	stage_3A	Tumor Free	Yes	No	-16	-38	2	0.2605	0	University	Prad_Acinar.Type	0.766666667	0.0794	23	49.74192064	0	0	1	0	0	0	0	0	0	0	0	0	0	0	1	0	0	0	0	0	0	0	0	0	0	0	0	1
66	-27	No	adenocarcinoma	No	no_cancer_nearby_lymphs	stage_3A	Tumor Free	No	No	-22	-30	1	0.3121	0	Hospital	Prad_Acinar.Type	0.9	0.1271	27	12.69027189	0	0	0	0	0	0	1	0	0	0	0	0	0	0	0	0	0	0	0	0	0	0	0	0	0	0	0	0
75	-25	No	adenocarcinoma	No	no_cancer_nearby_lymphs	stage_3A	With Tumor	No	No	-18	-18	5	0.3264	0	Hospital	Prad_Acinar.Type	0.9	0.2114	28	47.14468883	0	0	0	0	0	0	0	0	0	0	0	0	0	0	0	0	0	0	0	0	0	0	0	0	0	0	0	0
48	-19	No	adenocarcinoma	No	cancer_nearby_lymphs	stage_2A	Tumor Free	No	No	-22	-42	0	0.3259	0	University	Prad_Acinar.Type	0.3	7e-04	9	2.991748036	0	0	0	0	0	0	0	1	0	0	1	0	0	0	0	0	0	0	0	0	0	0	0	0	0	0	0	0
63	-33	No	adenocarcinoma	No	no_cancer_nearby_lymphs	stage_3A	Tumor Free	No	No	-14	-42	0	0.3164	0	Hospital	Prad_Acinar.Type	0.7	0.0827	21	22.52030115	0	1	0	0	0	0	0	0	0	0	0	0	0	0	0	0	0	0	0	0	0	0	0	0	0	0	0	0
63	-33	No	acina_cell_carc.	No	no_cancer_nearby_lymphs	stage_2A	Tumor Free	No	No	-18	-36	0	0.2898	0	Research center	Prad_Acinar.Type	1	0.0058	30	19.75868758	0	0	0	0	0	0	0	0	0	0	0	0	0	0	0	0	0	0	0	0	0	0	0	0	0	0	0	0
68	-31	No	adenocarcinoma	No	no_cancer_nearby_lymphs	stage_2C	Tumor Free	No	No	-20	-32	0	0.3025	0	University	Prad_Acinar.Type	0.7	0.0302	20	12.36150837	0	0	0	0	0	0	0	0	0	0	0	0	0	0	0	0	0	0	0	0	0	0	0	0	0	0	0	0
51	-15	No	acina_cell_carc.	No	no_cancer_nearby_lymphs	stage_3A	With Tumor	No	No	-22	-12	1	0.3304	0	University	Prad_Acinar.Type	1.066666667	0.0309	31	12.49301378	1	0	1	0	0	0	0	0	0	0	0	0	0	0	0	0	0	0	0	0	0	0	0	0	0	0	0	0
64	-11	No	adenocarcinoma	No	no_cancer_nearby_lymphs	stage_3A	Tumor Free	No	No	-14	-2	4	0.3093	0	Biotech & Pharma	Prad_Acinar.Type	1.033333333	0.2187	31	114.3768288	0	0	0	0	0	0	0	0	0	0	0	0	0	1	0	1	0	0	0	0	0	0	0	0	0	0	0	0
70	-31	No	adenocarcinoma	No	no_cancer_nearby_lymphs	stage_3B	With Tumor	No	No	-14	-40	3	0.3309	0	University	Prad_Acinar.Type	0.833333333	0.0641	25	5.917743367	1	0	0	1	0	0	0	0	0	0	1	0	0	0	0	0	0	0	0	0	0	0	0	0	0	0	0	0
73	-35	No	adenocarcinoma	No	no_cancer_nearby_lymphs	stage_3B	With Tumor	Yes	No	-20	-36	0	0.3226	0	Research center	Prad_Acinar.Type	1	0.0177	30	7.002662985	0	0	0	0	0	0	0	0	0	0	1	0	0	0	0	0	0	0	0	0	0	0	1	0	0	0	0	0
54	-27	No	acina_cell_carc.	No	cancer_nearby_lymphs	stage_3B	Tumor Free	No	No	-10	-40	4	0.2557	0.05	University	Prad_Acinar.Type	0.966666667	0.1945	29	47.90084492	0	0	0	0	0	0	0	0	0	0	0	0	1	0	0	1	1	0	0	0	0	0	0	0	0	0	0	0
64	-35	No	adenocarcinoma	No	no_cancer_nearby_lymphs	stage_3A	Tumor Free	No	No	-24	-30	0	0.3218	0	University	Prad_Acinar.Type	0.066666667	0	2	14.20258408	0	0	0	0	1	0	0	0	0	0	0	0	0	0	0	0	0	0	0	0	0	0	0	0	0	0	0	0
67	-31	No	adenocarcinoma	No	no_cancer_nearby_lymphs	stage_3A	With Tumor	No	Yes	-18	-22	13	0.32	0	University	Prad_Acinar.Type	0.6	0.0198	18	19.03540783	0	0	0	0	0	0	0	0	0	0	0	0	0	0	0	0	0	0	0	0	0	0	0	0	0	0	0	0
57	-35	No	acina_cell_carc.	No	no_cancer_nearby_lymphs	stage_2C	Tumor Free	No	Yes	-20	-42	0	0.2718	0.01	Biotech & Pharma	Prad_Acinar.Type	0.3	0.0125	9	24.03261334	0	0	0	0	0	0	0	0	0	0	1	0	0	0	0	0	0	0	0	1	0	0	1	0	0	0	0	0
55	11	No	adenocarcinoma	Yes	cancer_nearby_lymphs	stage_3B	Tumor Free	No	Yes	-6	8	1	0.3164	0.06	Research center	Prad_Acinar.Type	1.5	0.1551	45	73.41289411	1	0	0	0	0	1	0	0	0	0	0	0	0	1	2	0	0	0	0	0	0	0	0	0	1	0	0	0
58	-23	No	acina_cell_carc.	No	no_cancer_nearby_lymphs	stage_2C	Tumor Free	No	No	-20	-22	3	0.3233	0	Research center	Prad_Acinar.Type	0.866666667	0.0428	25	82.91415985	0	0	0	0	0	0	0	0	0	0	0	0	0	0	0	0	0	0	0	0	0	0	0	0	0	0	0	0
70	-17	No	adenocarcinoma	No	no_cancer_nearby_lymphs	stage_2C	Tumor Free	No	No	-22	-32	0	0.3164	0.04	University	Prad_Acinar.Type	0.966666667	0.0558	29	13.15054082	0	0	0	0	0	0	0	0	1	0	0	0	0	0	0	0	2	0	0	0	0	0	0	0	0	0	0	0
66	-21	No	acina_cell_carc.	No	no_cancer_nearby_lymphs	stage_2C	Tumor Free	No	No	-22	-22	1	0.2902	0	Hospital	Prad_Acinar.Type	1.866666667	0.0463	30	81.04020778	0	0	0	0	0	0	0	1	0	0	0	0	0	1	0	0	1	0	0	0	0	0	0	0	0	0	0	0
76	-17	No	adenocarcinoma	No	no_cancer_nearby_lymphs	stage_3B	With Tumor	No	No	-22	-10	11	0.3177	0	University	Prad_Acinar.Type	0.9	0.3105	27	21.7970214	0	1	0	0	0	0	0	0	0	0	0	0	0	1	0	0	1	0	1	0	0	0	0	0	0	0	0	0
65	-23	No	acina_cell_carc.	No	no_cancer_nearby_lymphs	stage_3B	Tumor Free	No	No	-24	-14	3	0.3504	0	Research center	Prad_Acinar.Type	1.6	0.1515	25	23.70384982	0	1	0	0	0	0	0	0	0	0	0	0	0	0	0	0	0	0	0	0	0	0	0	0	0	0	0	0
58	-33	No	adenocarcinoma	No	cancer_nearby_lymphs	stage_3B	Tumor Free	No	Yes	-22	-40	0	0.3259	0	Biotech & Pharma	Prad_other.subtype	1	0.0091	30	52.96380314	0	0	0	0	0	0	0	0	0	0	1	0	0	0	0	0	0	0	0	0	0	0	0	0	0	0	1	0
59	-33	No	acina_cell_carc.	No	no_cancer_nearby_lymphs	stage_2C	Tumor Free	No	No	-14	-36	2	0.2588	0.01	University	Prad_Acinar.Type	1.033333333	0.0687	31	19.56142946	0	0	0	0	0	0	0	0	0	0	1	0	0	0	0	1	0	0	0	0	0	0	0	0	0	0	0	0
55	-27	No	adenocarcinoma	No	no_cancer_nearby_lymphs	stage_3A	Tumor Free	No	No	-22	-24	1	0.3138	0.03	Hospital	Prad_Acinar.Type	0.933333333	0.106	27	30.93664727	0	0	0	0	0	0	0	0	0	0	0	0	0	0	0	0	1	0	0	0	0	0	0	0	0	0	0	0
71	-29	No	acina_cell_carc.	No	no_cancer_nearby_lymphs	stage_4	Tumor Free	No	No	-22	-24	0	0.2934	0	Hospital	Prad_Acinar.Type	1.633333333	0.0142	24	44.81046783	0	0	1	0	0	1	0	0	0	0	0	0	0	0	0	0	0	0	0	0	0	0	0	0	1	0	0	0
71	-27	No	acina_cell_carc.	No	no_cancer_nearby_lymphs	stage_2C	Tumor Free	No	No	-22	-28	0	0.314	0.04	University	Prad_Acinar.Type	2.1	0.0281	32	25.34766742	0	0	0	0	0	0	0	0	0	0	0	0	0	0	0	0	0	0	0	0	0	0	0	0	0	0	1	0
63	-25	No	adenocarcinoma	No	no_cancer_nearby_lymphs	stage_2C	Tumor Free	No	No	-28	-32	1	0.3314	0	University	Prad_Acinar.Type	0.333333333	0.0045	10	14.72860571	0	0	0	0	0	0	0	0	0	0	1	0	0	0	0	0	0	0	0	0	0	0	0	0	0	0	0	0
58	-37	No	acina_cell_carc.	Yes	no_cancer_nearby_lymphs	stage_2C	Tumor Free	No	No	-22	-34	0	0.3261	0	Research center	Prad_Acinar.Type	2.233333333	0.0275	35	13.80806786	1	0	0	0	0	0	0	0	0	0	0	0	0	0	0	0	0	0	0	0	0	0	0	0	0	0	0	0
57	-21	No	adenocarcinoma	No	cancer_nearby_lymphs	stage_3A	Tumor Free	No	No	-20	-16	0	0.3267	0	University	Prad_Acinar.Type	0.533333333	0.0229	16	35.07906763	0	0	0	0	0	0	0	0	0	0	1	0	0	0	0	0	0	0	1	0	0	1	0	0	0	0	0	0
74	-21	No	acina_cell_carc.	No	no_cancer_nearby_lymphs	stage_2A	Tumor Free	No	No	-20	-26	0	0.3196	0	Research center	Prad_Acinar.Type	0.933333333	0.0743	28	28.53667357	0	0	0	0	0	0	0	0	0	0	0	0	0	0	0	0	0	0	0	0	0	0	0	0	0	0	0	0
70	-29	No	adenocarcinoma	No	no_cancer_nearby_lymphs	stage_2A	Tumor Free	No	No	-22	-40	3	0.2947	0.04	Research center	Prad_Acinar.Type	0.8	0.0021	24	1.44655949	0	0	0	0	0	0	0	0	0	0	0	0	0	0	0	0	0	0	0	0	0	0	0	0	0	0	0	0
55	-31	No	acina_cell_carc.	No	no_cancer_nearby_lymphs	stage_2B	Tumor Free	No	No	-22	-46	3	0.3244	0	Hospital	Prad_Acinar.Type	0.733333333	0.0579	22	67.92254332	0	1	0	0	0	0	0	0	0	0	0	0	0	0	0	1	0	0	0	0	0	0	0	0	0	0	0	0
58	-21	No	adenocarcinoma	No	no_cancer_nearby_lymphs	stage_3A	Tumor Free	No	No	-16	-28	0	0.3292	0	Research center	Prad_Acinar.Type	0.766666667	0.061	23	21.96140316	0	2	1	0	0	0	1	0	0	0	0	0	0	0	0	1	0	0	0	0	0	0	0	0	0	0	1	0
63	-27	No	adenocarcinoma	No	no_cancer_nearby_lymphs	stage_2B	Tumor Free	No	No	-22	-46	0	0.318	0	University	Prad_Acinar.Type	1.7	0.0905	51	79.00187395	0	0	0	0	0	0	0	0	0	0	0	0	0	0	0	0	0	0	0	0	0	0	0	0	0	0	0	0
62	-15	No	adenocarcinoma	No	no_cancer_nearby_lymphs	stage_2C	Tumor Free	No	Yes	-18	-22	1	0.34	0	Hospital	Prad_Acinar.Type	1.133333333	0.1572	34	20.05457474	0	0	0	0	0	0	0	0	0	0	0	0	0	1	0	0	0	0	0	0	0	0	0	0	0	0	1	0
63	-33	No	adenocarcinoma	No	no_cancer_nearby_lymphs	stage_3A	Tumor Free	No	Yes	-22	-24	0	0.3027	0.04	Hospital	Prad_Acinar.Type	0.866666667	0.019	26	3.682151429	0	0	0	0	0	0	0	0	0	0	0	0	0	0	0	0	0	0	0	0	0	0	0	0	0	0	0	0
54	-27	No	adenocarcinoma	Yes	no_cancer_nearby_lymphs	stage_3B	With Tumor	No	No	-22	-40	5	0.3236	0	Research center	Prad_Acinar.Type	0.5	0.1252	14	34.84893316	1	0	0	0	0	0	0	0	0	1	0	1	0	0	0	0	0	0	0	0	0	0	0	0	0	0	0	0
55	-35	No	acina_cell_carc.	No	no_cancer_nearby_lymphs	stage_3A	Tumor Free	No	No	-16	-46	1	0.2822	0.05	Biotech & Pharma	Prad_Acinar.Type	0.9	0.0544	26	23.01344643	0	0	0	0	1	0	0	0	0	0	1	1	0	0	0	0	1	0	0	0	0	0	0	0	0	0	0	0
70	-23	No	adenocarcinoma	No	cancer_nearby_lymphs	stage_3B	Tumor Free	No	No	-20	-28	2	0.324	0	Research center	Prad_Acinar.Type	1.633333333	0.2165	49	69.27047375	0	0	0	0	0	0	0	1	0	0	0	0	0	0	0	0	0	0	0	0	0	0	0	0	0	0	0	0
61	-33	No	acina_cell_carc.	No	no_cancer_nearby_lymphs	stage_3A	Tumor Free	No	No	-22	-28	1	0.2999	0	Hospital	Prad_Acinar.Type	1.066666667	0.0515	32	46.52003814	0	0	0	0	0	0	0	0	0	0	0	0	0	0	0	0	0	0	0	0	0	0	0	0	0	0	0	0
66	-17	No	adenocarcinoma	No	no_cancer_nearby_lymphs	stage_3A	Tumor Free	No	No	-20	-32	1	0.3238	0.03	Hospital	Prad_Acinar.Type	1.033333333	0.1054	30	41.39132722	0	0	0	0	0	0	0	0	0	0	0	0	0	0	0	0	0	0	0	0	0	0	0	0	1	0	0	0
68	-21	No	acina_cell_carc.	Yes	cancer_nearby_lymphs	stage_4	Tumor Free	No	No	2	-38	4	0.2715	0.04	Biotech & Pharma	Prad_Acinar.Type	0.966666667	0.2044	28	11.9998685	1	0	0	0	0	0	0	0	0	0	0	0	0	0	0	0	0	0	0	0	0	0	0	0	0	0	0	0
65	-27	No	adenocarcinoma	No	no_cancer_nearby_lymphs	stage_3A	Tumor Free	No	No	-22	-22	0	0.3404	0	Research center	Prad_Acinar.Type	0.633333333	0.0261	18	34.94756222	0	0	0	0	0	0	0	0	0	0	0	0	0	0	0	0	0	0	0	0	0	0	0	0	0	0	0	0
66	-21	No	adenocarcinoma	Yes	no_cancer_nearby_lymphs	stage_3A	With Tumor	No	Yes	-20	-52	1	0.3366	0	Hospital	Prad_Acinar.Type	1.166666667	0.1118	35	2.597231811	1	0	1	1	0	0	0	0	0	0	0	0	0	0	0	0	1	0	0	0	0	0	1	0	0	0	0	0
67	-13	No	adenocarcinoma	No	no_cancer_nearby_lymphs	stage_3B	Tumor Free	No	No	-22	-38	2	0.3268	0	Research center	Prad_Acinar.Type	0.9	0.1451	27	19.92306934	1	0	0	0	0	0	0	0	0	0	0	0	0	1	0	1	0	0	0	0	0	0	0	0	0	0	0	0
55	-25	No	acina_cell_carc.	No	cancer_nearby_lymphs	stage_2C	Tumor Free	No	No	-22	-38	1	0.326	0.09	Research center	Prad_Acinar.Type	0.6	1e-04	18	35.83522372	0	0	0	0	0	0	0	0	0	0	0	0	0	0	0	0	0	0	0	0	0	0	0	0	0	0	0	0
61	-33	No	adenocarcinoma	No	no_cancer_nearby_lymphs	stage_2C	Tumor Free	No	No	-20	-44	2	0.3281	0.06	University	Prad_Acinar.Type	0.433333333	0.0543	13	4.306802117	0	0	0	0	0	0	0	0	0	0	0	0	0	0	0	0	0	0	0	0	0	0	0	0	1	0	0	0
54	-21	No	adenocarcinoma	No	no_cancer_nearby_lymphs	stage_2C	Tumor Free	No	No	-22	-28	0	0.3338	0	Research center	Prad_Acinar.Type	0.5	0.0429	15	24.52575862	0	0	0	0	0	0	0	0	0	0	0	0	0	0	0	0	0	0	0	0	0	0	1	0	0	0	0	0
74	-21	No	adenocarcinoma	No	no_cancer_nearby_lymphs	stage_3B	Tumor Free	No	No	-22	-60	0	0.3117	0	Biotech & Pharma	Prad_Acinar.Type	0	0	19	17.22720847	0	0	0	0	0	0	0	0	0	1	2	0	0	0	0	0	0	0	0	0	0	0	0	0	0	0	0	0
60	-15	No	adenocarcinoma	No	no_cancer_nearby_lymphs	stage_2C	Tumor Free	No	No	-24	-22	2	0.3267	0	Research center	Prad_Acinar.Type	1.133333333	0.1159	34	41.42420357	0	0	0	0	0	0	0	0	0	0	0	0	0	0	0	1	0	0	0	0	0	0	0	0	0	0	0	0
67	-23	No	mucinous_adenocarcinoma	No	no_cancer_nearby_lymphs	stage_3B	With Tumor	No	Yes	-16	-20	6	0.3258	0.1	University	Prad_other.subtype	1.8	0.3677	54	4.865700102	0	0	0	1	0	0	0	0	0	0	0	0	0	0	0	2	0	0	0	0	0	0	1	0	0	0	1	0
52	-25	No	adenocarcinoma	No	no_cancer_nearby_lymphs	stage_2B	Tumor Free	No	No	-22	-36	0	0.3136	0	Research center	Prad_Acinar.Type	0.8	0.0092	25	22.06003222	0	0	0	0	0	0	0	0	0	0	0	0	0	0	0	0	1	0	0	0	0	0	0	0	0	0	0	0
46	-29	No	adenocarcinoma	No	no_cancer_nearby_lymphs	stage_2C	Tumor Free	No	No	-14	-30	2	0.3195	0	University	Prad_Acinar.Type	0.666666667	0.0688	20	109.5768814	0	0	1	0	0	0	0	0	0	0	0	0	1	0	0	0	0	0	0	0	0	0	0	0	0	0	0	0
65	-33	No	acina_cell_carc.	No	no_cancer_nearby_lymphs	stage_3A	Tumor Free	No	No	-20	-40	4	0.2588	0.01	Biotech & Pharma	Prad_Acinar.Type	1.133333333	0.0882	34	22.06003222	0	1	0	0	0	0	0	1	0	0	0	1	0	0	0	0	0	0	0	0	0	0	0	0	0	0	0	0
56	-39	No	acina_cell_carc.	No	no_cancer_nearby_lymphs	stage_2C	Tumor Free	No	No	-16	-38	2	0.2612	0.01	University	Prad_Acinar.Type	0.933333333	0.0012	28	56.54732551	0	0	1	0	0	0	0	0	0	0	1	0	0	0	0	0	0	0	0	0	0	0	0	0	0	0	0	0
68	-31	No	acina_cell_carc.	No	no_cancer_nearby_lymphs	stage_3A	Tumor Free	No	No	-20	-32	4	0.3671	0	University	Prad_Acinar.Type	2.533333333	0.1741	37	6.27938324	0	0	0	0	0	0	0	0	0	1	0	0	0	1	0	0	1	0	0	1	0	0	0	0	0	0	0	0
67	-35	No	adenocarcinoma	No	no_cancer_nearby_lymphs	stage_2C	Tumor Free	No	No	-24	-44	3	0.3158	0	University	Prad_Acinar.Type	0.666666667	0.0648	20	55.56103495	0	0	0	0	0	0	0	0	0	0	0	0	0	0	0	0	0	0	0	0	1	0	0	0	0	0	0	0
62	-37	No	adenocarcinoma	No	no_cancer_nearby_lymphs	stage_2C	Tumor Free	No	No	-26	-26	0	0.3344	0	Hospital	Prad_Acinar.Type	0.233333333	0	7	11.57247592	0	0	0	0	0	0	0	0	0	0	0	0	0	0	0	0	0	0	0	0	0	0	0	0	0	0	0	0
55	-13	No	adenocarcinoma	No	no_cancer_nearby_lymphs	stage_2B	Tumor Free	No	No	-16	-20	0	0.3281	0	Research center	Prad_Acinar.Type	1.066666667	0.1006	32	101.7851859	0	0	0	0	0	0	0	0	0	0	0	0	0	0	0	0	0	0	0	0	0	0	1	0	0	0	0	0
48	-31	No	acina_cell_carc.	No	no_cancer_nearby_lymphs	stage_2C	Tumor Free	No	No	-20	-32	0	0.3225	0	Hospital	Prad_Acinar.Type	0.666666667	0.0096	20	52.93092678	0	1	0	0	0	0	0	0	0	0	0	0	0	0	0	0	0	0	0	0	0	0	0	0	0	0	0	0
56	-31	No	adenocarcinoma	No	no_cancer_nearby_lymphs	stage_3A	Tumor Free	No	No	-18	-12	4	0.3182	0	Research center	Prad_Acinar.Type	1.1	0.1127	33	49.93917875	0	0	1	0	1	0	0	1	0	0	0	0	0	0	0	0	0	0	0	0	0	0	1	0	0	0	0	0
68	-31	No	signet_ring_cell_carc.	No	no_cancer_nearby_lymphs	stage_3B	Tumor Free	No	No	-20	-28	1	0.3281	0	University	Prad_Acinar.Type	0.733333333	0.0276	22	45.46799487	0	0	0	0	0	0	0	2	0	0	0	0	0	1	0	0	0	0	0	0	0	0	0	0	0	0	0	0
68	-37	No	adenocarcinoma	No	no_cancer_nearby_lymphs	stage_3A	Tumor Free	No	No	-24	-34	0	0.3192	0	Biotech & Pharma	Prad_Acinar.Type	0.466666667	1e-04	14	20.25183286	0	0	0	0	0	0	0	0	0	0	0	0	0	0	0	0	0	0	0	0	0	0	0	0	0	0	0	0
69	-33	No	adenocarcinoma	No	cancer_nearby_lymphs	stage_3B	With Tumor	No	Yes	-20	-14	2	0.3238	0.05	University	Prad_Acinar.Type	0.933333333	0.0134	28	14.95874018	0	0	0	0	0	0	0	0	0	0	0	0	0	0	0	0	0	0	0	0	0	0	0	0	0	0	0	0
60	-9	No	infiltrat_duel_carc.	No	no_cancer_nearby_lymphs	stage_3A	Tumor Free	No	No	-12	-12	4	0.3341	0.02	University	Prad_other.subtype	0.866666667	0.1414	26	119.3740343	0	0	0	0	0	0	0	0	0	0	0	0	1	0	0	0	0	0	0	0	0	0	0	0	0	0	0	0
57	-37	No	acina_cell_carc.	No	no_cancer_nearby_lymphs	stage_3A	Tumor Free	No	No	-16	-50	0	0.3395	0	University	Prad_Acinar.Type	1	0.0318	30	27.09011408	0	0	0	0	0	0	0	0	0	0	0	0	0	0	0	0	0	0	0	0	0	0	0	0	0	0	0	0
67	-17	No	adenocarcinoma	No	no_cancer_nearby_lymphs	stage_2C	Tumor Free	No	No	-22	-4	0	0.3208	0	Hospital	Prad_Acinar.Type	0.766666667	0.0563	23	21.86277411	0	0	0	0	1	0	0	0	0	0	1	0	0	0	0	0	0	0	0	0	0	0	0	0	0	0	0	0
72	-31	No	acina_cell_carc.	Yes	no_cancer_nearby_lymphs	stage_3A	Tumor Free	Yes	No	-16	-46	1	0.2627	0.01	Biotech & Pharma	Prad_Acinar.Type	1.2	0.1138	36	13.01903541	1	0	1	1	0	0	0	0	0	0	1	0	0	0	0	1	0	0	0	0	0	0	0	0	0	0	0	0
51	-23	No	adenocarcinoma	Yes	cancer_nearby_lymphs	stage_3B	Tumor Free	No	Yes	-18	-14	6	0.3309	0.03	University	Prad_Acinar.Type	2.033333333	0.3074	61	31.98869054	0	0	0	0	0	0	0	0	0	0	0	0	0	0	0	1	0	0	0	1	0	0	0	0	0	0	0	0
61	-1	No	acina_cell_carc.	No	no_cancer_nearby_lymphs	stage_3B	Tumor Free	No	Yes	8	-6	8	0.2696	0.09	Biotech & Pharma	Prad_Acinar.Type	1.6	0.3199	48	0.920537857	0	0	0	0	0	0	0	0	0	0	0	0	1	0	0	0	0	0	0	0	0	0	0	0	0	0	0	0
59	-25	No	mixed_adenocarcinoma	No	no_cancer_nearby_lymphs	stage_3B	With Tumor	No	Yes	-20	-40	2	0.3247	0	University	Prad_other.subtype	2.266666667	0.1558	67	2.465726403	1	0	0	0	0	0	0	0	0	0	0	0	0	0	0	0	1	0	0	0	0	0	0	0	0	0	0	0
51	-35	No	adenocarcinoma	No	no_cancer_nearby_lymphs	stage_2C	Tumor Free	No	No	-20	-38	1	0.3208	0	University	Prad_Acinar.Type	0.733333333	0.0612	22	6.641023112	0	0	0	0	0	0	0	0	0	0	0	0	0	0	0	0	0	0	0	0	0	0	0	0	0	0	0	0
60	-33	No	acina_cell_carc.	No	cancer_nearby_lymphs	stage_3B	With Tumor	No	No	-22	-42	1	0.3298	0	Research center	Prad_Acinar.Type	1.166666667	0.0698	35	1.578064898	0	0	0	0	0	0	0	0	0	0	0	0	0	0	0	0	0	0	0	0	1	0	0	0	0	0	0	0
49	-21	No	acina_cell_carc.	No	no_cancer_nearby_lymphs	stage_2C	Tumor Free	No	No	-20	-42	0	0.3325	0	Hospital	Prad_Acinar.Type	0.266666667	0.0051	8	35.4407075	0	0	0	0	0	0	0	0	0	0	0	0	0	0	0	0	0	0	0	0	0	0	0	0	0	0	0	0
62	-15	No	adenocarcinoma	No	no_cancer_nearby_lymphs	stage_3A	Tumor Free	No	No	-20	2	1	0.3307	0	Hospital	Prad_Acinar.Type	1.266666667	0.0153	38	8.876615051	0	0	1	0	0	0	0	0	0	0	0	0	0	0	0	0	0	0	0	0	0	0	0	0	1	0	0	0
65	-3	No	adenocarcinoma	No	no_cancer_nearby_lymphs	stage_3A	With Tumor	Yes	No	-10	-2	7	0.3276	0	Research center	Prad_Acinar.Type	1.3	0.2666	39	2.728737219	0	0	0	0	0	0	0	2	0	1	0	0	0	0	0	1	0	0	0	0	0	0	0	0	0	0	1	0
62	-33	No	acina_cell_carc.	No	no_cancer_nearby_lymphs	stage_3B	Tumor Free	No	No	-18	-42	1	0.3115	0	University	Prad_Acinar.Type	1.933333333	0.0268	33	37.80780485	0	0	0	0	0	0	0	0	0	0	0	0	0	0	0	0	0	0	0	0	0	0	0	0	0	0	0	0
47	-27	No	acina_cell_carc.	No	no_cancer_nearby_lymphs	stage_2C	Tumor Free	No	No	-22	-38	0	0.3208	0.04	Hospital	Prad_Acinar.Type	0.6	0.034	18	40.04339679	0	0	0	0	0	0	0	0	0	0	0	0	0	0	0	0	0	0	0	0	0	0	0	0	0	0	0	0
68	-21	No	adenocarcinoma	No	no_cancer_nearby_lymphs	stage_2C	Tumor Free	No	No	-24	-22	7	0.3175	0	Research center	Prad_Acinar.Type	1.266666667	0.2482	37	58.19114311	0	0	0	0	0	0	0	0	0	0	0	1	0	0	0	0	0	0	0	0	0	0	0	0	0	0	0	0
53	-35	No	acina_cell_carc.	No	no_cancer_nearby_lymphs	stage_2C	Tumor Free	No	No	-20	-40	2	0.3097	0	Research center	Prad_Acinar.Type	0.733333333	0.0635	21	28.27366275	0	0	0	0	0	0	0	1	0	0	0	0	0	0	0	0	0	0	0	0	0	0	0	0	0	0	1	0
58	-21	No	acina_cell_carc.	No	no_cancer_nearby_lymphs	stage_3A	Tumor Free	No	No	-18	-30	5	0.31	0.01	Research center	Prad_Acinar.Type	3.266666667	0.0667	98	22.42167209	0	0	1	0	0	0	0	0	0	0	0	0	1	0	0	0	0	0	0	0	0	0	0	0	0	0	0	1
50	-25	No	adenocarcinoma	No	no_cancer_nearby_lymphs	stage_3A	Tumor Free	No	No	-12	-36	1	0.3267	0	Research center	Prad_Acinar.Type	0.666666667	0.0842	20	66.18009666	0	0	0	0	0	1	0	0	0	0	1	0	0	0	0	0	0	0	0	0	0	0	0	0	0	0	0	0
62	-15	No	adenocarcinoma	No	no_cancer_nearby_lymphs	stage_3A	Tumor Free	Yes	No	-22	-32	0	0.3196	0	University	Prad_Acinar.Type	1.033333333	0.078	31	14.82723477	0	0	0	0	0	0	0	0	0	0	0	0	0	0	0	0	1	0	0	0	0	0	0	0	0	0	0	0
57	-37	No	acina_cell_carc.	No	no_cancer_nearby_lymphs	stage_3A	With Tumor	No	Yes	-20	-40	0	0.2789	0	Biotech & Pharma	Prad_Acinar.Type	1.133333333	0.0871	33	2.991748036	0	0	0	0	0	0	0	0	0	0	0	0	0	0	0	0	0	0	0	0	0	0	0	0	0	0	0	0
68	-9	No	acina_cell_carc.	No	no_cancer_nearby_lymphs	stage_2C	Tumor Free	No	No	-22	-4	1	0.2995	0	Hospital	Prad_Acinar.Type	2.266666667	0.082	34	49.80767334	0	0	0	0	0	0	0	0	0	0	1	0	0	0	0	0	0	0	0	0	0	1	0	0	0	0	0	0
57	-29	No	adenocarcinoma	No	no_cancer_nearby_lymphs	stage_2C	Tumor Free	No	No	-24	-36	0	0.3127	0	University	Prad_Acinar.Type	0.633333333	0	19	21.89565046	0	0	0	0	0	0	0	0	0	0	0	0	0	0	0	1	0	0	0	0	0	0	0	0	1	0	0	0
57	-33	No	adenocarcinoma	No	no_cancer_nearby_lymphs	stage_2C	Tumor Free	No	No	-22	-30	1	0.3296	0.06	Research center	Prad_Acinar.Type	0.666666667	0.0208	20	41.8187198	0	0	0	0	0	0	0	0	0	0	0	0	0	0	0	0	0	0	0	0	0	0	0	0	0	0	0	0
61	-23	No	adenocarcinoma	No	no_cancer_nearby_lymphs	stage_2C	Tumor Free	No	No	-22	-44	0	0.3289	0	Hospital	Prad_Acinar.Type	0.5	0.0099	14	23.67097347	0	0	0	0	0	0	0	0	0	0	0	0	0	0	0	0	0	0	0	0	0	0	0	0	0	0	0	0
66	-23	No	acina_cell_carc.	No	no_cancer_nearby_lymphs	stage_2C	Tumor Free	No	No	-24	-28	1	0.3007	0	Biotech & Pharma	Prad_Acinar.Type	1.166666667	0.0836	35	15.05736923	0	0	1	0	0	0	0	0	0	0	0	0	0	0	0	0	1	0	0	0	0	0	0	0	0	1	1	0
55	-23	No	acina_cell_carc.	No	no_cancer_nearby_lymphs	stage_3B	Tumor Free	No	No	-20	-24	2	0.2751	0.02	University	Prad_Acinar.Type	0.566666667	0.0709	17	44.87622054	0	0	1	0	0	0	0	0	0	0	0	0	0	0	0	0	0	0	0	0	0	0	0	0	0	0	0	0
66	-17	No	infiltrat_duel_carc.	No	no_cancer_nearby_lymphs	stage_3A	Tumor Free	No	No	-22	-26	2	0.314	0.01	University	Prad_other.subtype	1.166666667	0.1029	35	12.92040635	0	0	0	0	0	0	0	0	0	0	0	0	0	0	0	0	0	0	1	0	0	0	0	0	0	0	0	0
52	-23	No	adenocarcinoma	No	cancer_nearby_lymphs	stage_3B	With Tumor	No	No	-10	-14	21	0.3198	0.02	University	Prad_Acinar.Type	1.3	0.5379	39	22.5531775	0	0	0	0	0	0	0	0	0	0	0	0	0	0	0	0	1	0	0	0	0	0	0	0	0	0	1	1
66	-27	No	adenocarcinoma	No	no_cancer_nearby_lymphs	stage_3A	With Tumor	No	No	-20	-38	2	0.3282	0	University	Prad_Acinar.Type	0.933333333	0.0934	28	7.101292041	1	0	0	0	1	0	0	0	0	0	0	0	0	1	0	0	0	0	0	0	0	0	0	0	0	0	0	0
56	-33	No	acina_cell_carc.	Yes	no_cancer_nearby_lymphs	stage_2A	With Tumor	No	No	-22	-42	0	0.3495	0	Research center	Prad_Acinar.Type	1.033333333	0.0854	31	28.60242628	0	0	0	0	0	0	0	0	0	0	0	0	0	0	0	0	0	0	0	0	0	0	0	0	0	0	1	0
57	-29	No	adenocarcinoma	No	no_cancer_nearby_lymphs	stage_3A	Tumor Free	No	No	-24	-26	0	0.3286	0	Research center	Prad_Acinar.Type	0.9	0.0211	27	55.92267482	0	0	0	0	0	0	0	0	0	0	0	0	0	0	0	0	1	0	0	0	0	0	0	0	0	0	0	0
59	-35	No	acina_cell_carc.	No	no_cancer_nearby_lymphs	stage_2C	Tumor Free	No	No	-22	-44	0	0.3044	0.98	Research center	Prad_Acinar.Type	1.133333333	2e-04	17	23.57234441	0	0	0	0	0	0	0	0	0	0	0	0	0	0	0	0	0	0	0	0	0	0	0	0	0	0	0	0
64	-27	No	acina_cell_carc.	No	no_cancer_nearby_lymphs	stage_3A	Tumor Free	No	No	-18	-34	2	0.2945	0.01	Research center	Prad_Acinar.Type	1.633333333	0.0626	48	69.53348457	0	0	0	0	0	1	0	0	0	0	0	0	0	0	0	0	0	0	0	0	1	0	0	0	0	0	0	0
59	-31	No	acina_cell_carc.	No	no_cancer_nearby_lymphs	stage_2C	Tumor Free	No	No	-18	-34	1	0.3035	0	Research center	Prad_Acinar.Type	0.666666667	0.1245	19	36.2626163	0	0	0	0	0	2	0	1	0	0	1	0	0	0	0	0	0	0	0	0	0	0	0	0	0	0	0	0
70	-33	No	acina_cell_carc.	Yes	cancer_nearby_lymphs	stage_3B	Tumor Free	Yes	Yes	-20	-24	5	0.2613	0.1	Biotech & Pharma	Prad_Acinar.Type	1.566666667	0.1622	47	1.019166913	0	0	0	0	0	1	0	0	0	0	0	1	0	0	0	1	0	0	0	0	0	0	0	0	0	0	1	0
54	-31	No	acina_cell_carc.	Yes	cancer_nearby_lymphs	stage_3B	With Tumor	Yes	Yes	-22	-34	4	0.3378	0.03	Research center	Prad_Acinar.Type	0.766666667	0.1347	21	31.42979255	0	0	0	0	0	0	0	0	0	0	0	0	0	0	0	0	0	0	0	0	0	0	0	0	0	0	0	0
71	-33	No	adenocarcinoma	No	no_cancer_nearby_lymphs	stage_2C	Tumor Free	No	No	-22	-30	0	0.3218	0	Research center	Prad_Acinar.Type	0.733333333	0.0399	22	16.30667061	0	0	0	0	0	0	0	0	0	0	0	0	0	0	0	0	0	0	0	0	0	0	0	0	0	0	0	0
47	-39	No	adenocarcinoma	No	cancer_nearby_lymphs	stage_4	Tumor Free	No	Yes	-22	-42	14	0.3152	0	Research center	Prad_Acinar.Type	1.3	0.1418	39	45.13923135	0	0	0	0	0	0	0	0	0	0	0	0	1	0	0	1	0	0	0	0	0	0	0	0	0	0	0	0
56	-27	No	acina_cell_carc.	Yes	no_cancer_nearby_lymphs	stage_3B	With Tumor	No	No	-24	-24	2	0.3457	0.06	Research center	Prad_Acinar.Type	0.966666667	0.1673	28	43.69267186	1	0	0	0	0	0	0	0	0	0	0	0	1	0	0	0	0	0	0	0	0	0	0	0	0	0	0	0
72	-17	No	adenocarcinoma	No	cancer_nearby_lymphs	stage_3A	Tumor Free	No	No	-12	-28	11	0.3418	0.02	University	Prad_Acinar.Type	1	0.3341	30	12.42726107	0	0	0	0	0	0	0	0	0	0	0	1	1	0	0	0	1	0	0	0	0	0	0	0	0	0	0	0
64	-37	No	adenocarcinoma	No	no_cancer_nearby_lymphs	stage_3B	With Tumor	No	No	-22	-50	1	0.3341	0	University	Prad_Acinar.Type	0.9	0.0789	27	21.82989776	1	0	0	0	0	0	0	0	0	0	0	0	0	1	0	0	0	0	0	0	0	0	0	0	0	0	0	0
53	-29	No	adenocarcinoma	No	no_cancer_nearby_lymphs	stage_2C	Tumor Free	No	No	-20	-38	0	0.2985	0	University	Prad_Acinar.Type	0.366666667	4e-04	11	20.58059638	0	0	0	0	0	0	0	0	0	0	0	0	0	0	0	0	0	0	0	0	0	0	0	0	0	0	0	0
44	-19	No	acina_cell_carc.	No	no_cancer_nearby_lymphs	stage_3A	Tumor Free	No	No	-20	-28	7	0.3357	0	Hospital	Prad_Acinar.Type	0.4	1e-04	12	28.1750337	0	0	0	0	0	0	0	0	0	0	0	0	0	0	0	0	0	1	0	0	0	0	0	0	0	0	0	0
70	-13	No	adenocarcinoma	No	no_cancer_nearby_lymphs	stage_3B	Tumor Free	No	No	-20	-36	2	0.3361	0.03	Research center	Prad_Acinar.Type	1	0.0756	30	45.30361311	0	0	0	0	0	0	0	0	0	0	0	0	0	0	0	0	0	0	0	0	0	0	0	0	0	0	0	0
60	-33	No	adenocarcinoma	Yes	no_cancer_nearby_lymphs	stage_3A	With Tumor	No	No	-22	-36	1	0.3341	0	University	Prad_Acinar.Type	0.566666667	0.1216	17	32.54758852	1	0	1	0	0	0	0	0	0	0	0	0	0	0	0	0	0	0	0	0	0	0	0	0	0	0	0	0
59	-21	No	acina_cell_carc.	No	no_cancer_nearby_lymphs	stage_2C	Tumor Free	Yes	No	-22	-34	4	0.2867	0	University	Prad_Acinar.Type	3.466666667	0.076	55	84.55797745	0	0	0	0	0	0	1	0	0	0	0	0	0	1	0	0	0	0	0	0	0	0	0	0	1	0	1	0
68	-43	No	acina_cell_carc.	No	cancer_nearby_lymphs	stage_3B	Tumor Free	No	No	-20	-46	4	0.2615	0	University	Prad_Acinar.Type	2.266666667	0.0709	68	57.86237959	0	0	1	0	0	0	0	1	0	0	0	0	0	0	0	1	0	0	0	0	0	0	0	0	0	0	1	0
71	-35	No	infiltrat_duel_carc.	No	no_cancer_nearby_lymphs	stage_3A	Tumor Free	Yes	No	-20	-42	2	0.2991	0.03	University	Prad_other.subtype	1.566666667	0.2006	48	21.96140316	0	0	0	0	0	0	0	0	0	0	0	0	0	0	0	0	0	0	0	0	0	0	0	0	0	0	0	0
68	-17	No	adenocarcinoma	No	no_cancer_nearby_lymphs	stage_2C	Tumor Free	No	No	-22	-16	1	0.3343	0	Hospital	Prad_Acinar.Type	1.366666667	0.1083	41	22.88194102	0	0	0	0	0	0	1	0	0	0	0	0	0	1	0	0	0	0	0	0	0	0	0	0	0	0	1	0
59	-21	No	adenocarcinoma	Yes	cancer_nearby_lymphs	stage_3B	Tumor Free	No	No	-20	-22	1	0.322	0	Research center	Prad_Acinar.Type	0.833333333	0.036	25	10.09304008	1	0	0	0	0	0	0	0	0	0	0	0	0	0	0	0	0	0	0	0	0	0	0	0	0	0	0	0
41	-33	No	adenocarcinoma	No	no_cancer_nearby_lymphs	stage_2C	Tumor Free	No	No	-28	-42	0	0.3185	0	University	Prad_Acinar.Type	0.3	0	8	16.70118684	0	0	0	0	0	0	0	0	0	0	0	0	0	0	0	0	0	0	0	0	0	0	0	0	0	0	0	0
55	-37	No	adenocarcinoma	No	no_cancer_nearby_lymphs	stage_2C	Tumor Free	No	No	-20	-42	0	0.323	0	Hospital	Prad_Acinar.Type	0.066666667	2e-04	2	19.95594569	0	0	0	0	0	0	0	0	0	0	0	0	0	0	0	0	0	0	0	0	0	0	0	0	0	0	0	0
64	-23	No	adenocarcinoma	Yes	cancer_nearby_lymphs	stage_3B	With Tumor	No	No	-22	-38	11	0.3235	0.01	Research center	Prad_Acinar.Type	0.7	0.1893	20	38.20232107	1	0	0	0	0	0	0	0	0	0	0	0	0	0	0	0	0	0	0	0	0	0	0	0	0	0	0	0
66	-31	No	adenocarcinoma	No	no_cancer_nearby_lymphs	stage_2A	Tumor Free	No	No	-26	-30	0	0.2956	0	Hospital	Prad_Acinar.Type	0.433333333	0.0021	14	86.13604235	0	0	0	0	0	0	0	0	0	0	0	0	0	1	0	0	0	0	0	0	0	0	0	0	0	0	0	0
57	-27	No	adenocarcinoma	Yes	no_cancer_nearby_lymphs	stage_3B	Tumor Free	No	Yes	-14	-30	0	0.3194	0	Hospital	Prad_Acinar.Type	0.766666667	1e-04	24	20.31758556	1	0	0	0	0	0	0	0	0	0	1	0	0	1	0	0	0	0	0	0	0	0	0	0	1	0	0	0
57	-39	No	adenocarcinoma	No	no_cancer_nearby_lymphs	stage_3A	Tumor Free	No	No	-24	-42	0	0.3214	0	University	Prad_Acinar.Type	0.233333333	0	8	21.96140316	0	0	0	0	1	0	0	0	0	0	0	0	0	0	0	0	0	0	0	0	0	0	0	0	0	0	0	0
65	-21	No	adenocarcinoma	No	cancer_nearby_lymphs	stage_3B	With Tumor	No	No	-22	-28	20	0.325	0.06	University	Prad_Acinar.Type	1.1	0.3097	32	17.98336457	0	0	0	0	0	0	0	0	0	0	0	1	1	0	0	0	0	0	0	0	0	0	0	0	0	0	0	0
61	-37	No	acina_cell_carc.	No	no_cancer_nearby_lymphs	stage_2C	Tumor Free	No	No	-22	-28	0	0.3542	0.06	Research center	Prad_Acinar.Type	2.233333333	0.0251	36	25.7093073	0	0	1	0	0	0	0	0	0	0	0	0	0	0	0	0	0	0	0	0	0	0	0	0	0	0	0	1
59	-23	No	adenocarcinoma	No	no_cancer_nearby_lymphs	stage_3B	Tumor Free	No	No	-20	-30	1	0.3284	0	University	Prad_Acinar.Type	0.866666667	0.0943	26	27.18874314	0	0	0	0	0	0	0	0	0	0	0	0	0	0	0	0	0	0	0	0	0	0	1	0	0	0	0	0
59	-25	No	adenocarcinoma	No	no_cancer_nearby_lymphs	stage_3A	Tumor Free	No	No	-14	-36	3	0.3368	0.05	University	Prad_Acinar.Type	0.733333333	0.0697	22	5.687608903	0	0	0	2	0	0	0	0	0	0	0	0	0	0	0	0	0	0	0	0	0	0	0	0	0	0	0	0
62	-33	No	acina_cell_carc.	No	no_cancer_nearby_lymphs	stage_2C	Tumor Free	No	No	-24	-44	1	0.3371	0.04	University	Prad_Acinar.Type	2	0.0839	30	36.03248184	0	0	0	0	0	0	0	1	0	0	0	0	0	0	0	0	0	0	0	0	0	1	0	0	0	0	0	0
64	-21	No	adenocarcinoma	Yes	no_cancer_nearby_lymphs	stage_3B	Tumor Free	No	No	-16	-24	1	0.5438	7.58	Research center	Prad_Acinar.Type	25.56666667	0.0273	761	113.094651	0	1	0	0	0	2	0	0	0	0	2	0	0	1	0	2	3	0	0	0	0	0	1	1	0	0	0	0
60	-29	No	acina_cell_carc.	No	no_cancer_nearby_lymphs	stage_3A	With Tumor	No	No	-20	-40	0	0.2971	0	Hospital	Prad_Acinar.Type	0.1	0	2	40.17490219	0	0	0	0	0	0	0	0	0	0	0	0	0	0	0	0	0	0	0	0	0	0	0	0	0	0	0	0
69	-27	No	acina_cell_carc.	No	no_cancer_nearby_lymphs	stage_3A	Tumor Free	No	No	-18	-24	6	0.3139	0	Research center	Prad_Acinar.Type	1	0.2282	30	65.2595588	0	0	0	0	0	0	0	0	0	0	0	0	0	0	0	0	1	0	0	0	0	0	0	0	0	0	0	0
63	-29	No	adenocarcinoma	Yes	no_cancer_nearby_lymphs	stage_3A	With Tumor	No	No	-22	-30	1	0.3055	0.04	Hospital	Prad_Acinar.Type	0.6	0.0754	18	23.27645724	1	0	0	0	0	0	0	0	0	0	0	0	0	0	0	0	0	0	0	0	0	0	0	0	0	0	0	0
67	-23	No	acina_cell_carc.	No	no_cancer_nearby_lymphs	stage_2C	Tumor Free	No	No	-20	-18	4	0.2856	0	Hospital	Prad_Acinar.Type	0.833333333	0.0115	24	41.62146168	0	0	0	0	0	0	0	0	0	0	0	0	0	0	0	0	0	0	0	0	0	0	0	0	0	0	0	0
64	-33	No	adenocarcinoma	No	no_cancer_nearby_lymphs	stage_3A	Tumor Free	No	Yes	-22	-28	0	0.3272	0	Hospital	Prad_Acinar.Type	0.8	0.0741	24	17.29296117	0	0	0	0	0	0	0	0	0	0	1	0	0	0	0	0	1	0	0	0	0	0	0	0	0	0	0	0
58	-19	No	adenocarcinoma	No	cancer_nearby_lymphs	stage_3A	Tumor Free	No	No	-24	-26	3	0.3381	0.03	Research center	Prad_Acinar.Type	0.733333333	0.1365	22	25.51204918	0	0	0	0	1	0	0	0	1	0	0	0	0	0	0	0	0	0	0	0	0	0	0	0	0	0	0	0
49	-33	No	acina_cell_carc.	No	cancer_nearby_lymphs	stage_3B	Tumor Free	No	No	-20	-44	2	0.3242	0.02	Hospital	Prad_Acinar.Type	0.866666667	0.0753	26	20.18608015	0	0	0	0	0	0	0	0	0	0	0	0	0	0	0	0	0	0	0	0	0	0	0	0	0	0	0	0
53	-33	No	acina_cell_carc.	No	no_cancer_nearby_lymphs	stage_3A	Tumor Free	No	No	-18	-50	1	0.3033	0	Hospital	Prad_Acinar.Type	1.5	0.0537	23	25.15040931	0	0	0	1	0	0	0	0	0	0	0	0	0	0	0	0	0	0	0	0	0	0	0	0	0	0	0	0
61	-23	No	adenocarcinoma	No	no_cancer_nearby_lymphs	stage_3A	Tumor Free	No	No	-16	22	2	0.3205	0	Hospital	Prad_Acinar.Type	0.8	0.0989	24	4.306802117	1	0	0	0	0	0	0	0	0	0	0	0	0	0	0	0	0	0	0	0	0	0	0	1	0	0	0	0
72	-31	No	acina_cell_carc.	No	no_cancer_nearby_lymphs	stage_2C	Tumor Free	No	No	-20	-30	2	0.3476	0	Research center	Prad_Acinar.Type	2	0.0386	30	24.55863497	0	0	0	0	0	0	0	0	0	0	0	0	0	0	0	0	0	0	0	0	0	0	0	0	0	0	0	0
68	-33	No	adenocarcinoma	Yes	cancer_nearby_lymphs	stage_3B	With Tumor	No	No	-22	-42	2	0.3366	0.02	Biotech & Pharma	Prad_Acinar.Type	0.166666667	0.0056	5	49.51178617	1	0	0	0	0	1	0	0	0	0	0	0	0	0	0	0	0	0	0	0	0	0	0	0	0	0	0	0
55	-25	No	acina_cell_carc.	No	cancer_nearby_lymphs	stage_3A	Tumor Free	No	No	-16	-36	3	0.2647	0	Biotech & Pharma	Prad_Acinar.Type	0.966666667	0.0616	29	1.019166913	0	0	0	0	0	0	0	0	0	0	0	0	0	0	0	0	2	0	0	0	1	0	0	0	0	0	0	0
57	-27	No	adenocarcinoma	No	no_cancer_nearby_lymphs	stage_2C	Tumor Free	No	No	-22	-42	0	0.3085	0	University	Prad_Acinar.Type	0.166666667	0	5	17.22720847	0	0	0	0	0	0	0	0	0	0	0	0	0	0	0	0	0	0	0	0	0	0	0	0	0	0	0	0
67	-31	No	adenocarcinoma	No	cancer_nearby_lymphs	stage_3B	With Tumor	No	No	-24	-30	0	0.3152	0	University	Prad_Acinar.Type	1.7	0.1223	51	13.28204622	0	0	0	0	0	0	0	0	0	0	0	0	0	1	0	0	0	0	0	0	0	0	0	1	1	0	0	0
65	-23	No	adenocarcinoma	No	no_cancer_nearby_lymphs	stage_3A	Tumor Free	No	No	-20	-28	0	0.3388	0	University	Prad_Acinar.Type	0.9	0.0468	26	32.61334122	0	0	0	0	0	0	0	0	0	0	0	0	0	1	0	0	0	0	0	0	0	0	0	0	0	0	0	0
56	-27	No	adenocarcinoma	Yes	cancer_nearby_lymphs	stage_3A	Tumor Free	No	No	-26	-26	0	0.3168	0	University	Prad_Acinar.Type	0.733333333	0.0528	22	61.67603643	0	0	0	0	0	0	0	0	0	0	1	0	0	0	0	0	0	0	0	0	1	0	0	1	0	0	0	0
48	-13	No	acina_cell_carc.	No	no_cancer_nearby_lymphs	stage_3B	With Tumor	No	Yes	6	-24	0	0.3402	0.2	Biotech & Pharma	Prad_Acinar.Type	3.566666667	0.0284	108	2.038333827	0	0	0	0	0	0	0	0	0	0	0	0	0	0	0	0	0	0	0	0	0	0	0	0	0	0	0	0
65	-33	No	acina_cell_carc.	No	no_cancer_nearby_lymphs	stage_2B	Tumor Free	No	No	-20	-28	0	0.2695	0	Biotech & Pharma	Prad_Acinar.Type	0.8	0.044	24	28.9969425	0	0	1	0	0	0	0	0	0	0	1	0	0	0	0	1	0	0	0	0	0	0	0	0	0	1	0	0
61	-31	No	adenocarcinoma	No	cancer_nearby_lymphs	stage_3B	With Tumor	No	Yes	-22	-28	3	0.3348	0	University	Prad_Acinar.Type	0.566666667	0.1664	17	20.9093599	0	0	0	0	0	0	0	0	0	0	0	0	0	0	0	0	0	0	0	0	0	0	0	0	0	0	0	0
66	-37	No	adenocarcinoma	Yes	no_cancer_nearby_lymphs	stage_3A	With Tumor	No	No	-24	-52	2	0.3105	0	Hospital	Prad_Acinar.Type	1.133333333	0.1314	34	43.65979551	1	0	0	0	0	0	0	0	0	0	0	0	0	0	0	0	0	0	0	0	0	0	0	0	0	0	0	0
62	-15	No	acina_cell_carc.	No	no_cancer_nearby_lymphs	stage_3A	Tumor Free	No	No	-12	-18	11	0.3182	0.95	Biotech & Pharma	Prad_Acinar.Type	1.466666667	0.2165	44	15.41900911	0	0	1	0	0	1	1	0	0	0	0	0	0	1	0	0	0	0	0	0	0	0	1	0	1	0	0	0
56	-27	No	adenocarcinoma	No	no_cancer_nearby_lymphs	stage_3A	Tumor Free	No	No	-22	-28	1	0.3309	0.04	Research center	Prad_Acinar.Type	0.7	0.04	21	20.21895651	0	0	0	0	0	0	0	0	0	0	1	0	0	0	0	0	0	0	0	0	0	0	0	0	0	0	0	0
50	-37	No	acina_cell_carc.	No	no_cancer_nearby_lymphs	stage_3A	Tumor Free	No	No	-16	-44	0	0.2653	0	University	Prad_Acinar.Type	0.233333333	2e-04	7	45.73100569	0	0	0	0	0	0	0	0	0	0	0	0	0	0	0	0	0	0	0	0	0	0	0	0	1	0	0	0
54	-37	No	adenocarcinoma	No	cancer_nearby_lymphs	stage_3A	Tumor Free	No	No	-24	-44	2	0.3234	0	University	Prad_Acinar.Type	1.7	0.0953	48	39.25436434	1	0	1	0	0	0	0	0	0	0	0	0	0	0	0	0	0	1	0	0	0	0	0	0	0	0	0	0
64	-31	No	infiltrat_duel_carc.	No	cancer_nearby_lymphs	stage_3B	Tumor Free	No	No	-18	-30	1	0.3229	0	University	Prad_other.subtype	1.5	0.0738	45	4.208173061	0	0	0	0	0	0	0	0	0	0	0	0	0	0	0	0	1	0	0	0	0	0	0	0	0	0	0	0
64	-31	No	adenocarcinoma	No	no_cancer_nearby_lymphs	stage_3A	Tumor Free	Yes	No	-22	-38	0	0.331	0	University	Prad_Acinar.Type	0.7	2e-04	21	28.70105533	0	0	0	0	0	0	0	0	0	0	1	0	0	0	0	0	0	0	0	1	0	0	0	0	0	0	0	0
62	-21	No	adenocarcinoma	Yes	no_cancer_nearby_lymphs	stage_3B	Tumor Free	Yes	No	-18	-14	1	0.3256	0.01	Research center	Prad_Acinar.Type	0.933333333	0.0843	29	9.6656475	1	0	0	0	0	0	0	0	0	0	0	0	0	0	0	0	0	0	0	0	0	0	0	0	0	0	0	0
63	-29	No	acina_cell_carc.	No	no_cancer_nearby_lymphs	stage_3A	Tumor Free	No	No	-8	-36	11	0.3318	0.01	University	Prad_Acinar.Type	2.8	0.2158	43	6.443765	1	0	0	0	0	0	0	0	2	0	0	0	2	0	0	0	1	0	0	0	0	0	0	0	0	0	0	1
60	-31	No	adenocarcinoma	No	no_cancer_nearby_lymphs	stage_2C	Tumor Free	No	No	-22	-36	2	0.3317	0	Research center	Prad_other.subtype	1.066666667	0.0606	30	44.90909689	0	0	0	0	0	0	0	0	0	0	0	0	0	0	0	1	0	0	0	0	1	0	0	0	0	0	0	0
70	-33	No	adenocarcinoma	No	no_cancer_nearby_lymphs	stage_2C	Tumor Free	No	No	-22	-36	2	0.3274	0	University	Prad_Acinar.Type	0.866666667	0.0819	26	14.76148207	0	0	1	0	0	0	0	0	0	0	0	0	0	0	0	0	0	0	0	0	0	0	0	0	0	0	0	0
68	-33	No	acina_cell_carc.	No	no_cancer_nearby_lymphs	stage_3A	Tumor Free	No	No	-20	-34	1	0.2674	0	Biotech & Pharma	Prad_Acinar.Type	0.8	0.019	24	2.991748036	0	0	1	0	0	0	0	0	0	0	0	0	0	0	0	0	0	0	0	0	0	0	0	0	0	0	0	0
44	-25	No	acina_cell_carc.	No	no_cancer_nearby_lymphs	stage_2C	Tumor Free	No	No	-20	-40	0	0.3004	0	University	Prad_Acinar.Type	5.366666667	0.0036	89	93.69760331	0	0	0	0	1	0	0	0	0	0	1	0	0	0	0	0	0	1	0	0	0	0	0	0	0	0	0	0
66	-13	No	acina_cell_carc.	No	no_cancer_nearby_lymphs	stage_3A	Tumor Free	No	No	-24	-8	20	0.2846	0.04	Hospital	Prad_Acinar.Type	2.133333333	0.2884	32	50.7282112	0	0	0	0	0	0	0	0	0	0	1	0	1	0	0	0	0	0	0	0	0	0	0	0	0	0	0	0
73	-3	No	adenocarcinoma	No	cancer_nearby_lymphs	stage_4	With Tumor	No	No	-16	-22	5	0.3332	0.02	University	Prad_Acinar.Type	1.833333333	0.2727	55	4.273925765	0	0	1	0	0	0	0	0	0	0	0	0	0	0	0	0	0	0	0	0	0	0	0	0	0	0	0	0
62	-37	No	acina_cell_carc.	No	no_cancer_nearby_lymphs	stage_3A	Tumor Free	No	No	-20	-30	2	0.3296	0.29	University	Prad_Acinar.Type	0.966666667	0.0111	29	41.85159615	0	0	0	0	0	0	0	1	1	0	1	0	0	1	0	0	0	0	0	0	0	0	0	0	0	0	0	0
57	-29	No	acina_cell_carc.	No	no_cancer_nearby_lymphs	stage_3A	Tumor Free	No	No	-22	-26	3	0.2755	0.01	University	Prad_Acinar.Type	0.633333333	0.0722	19	60.09797153	0	0	1	0	0	1	0	0	0	0	0	0	0	0	0	0	0	0	0	0	0	0	1	0	0	0	0	0
56	-17	No	adenocarcinoma	No	no_cancer_nearby_lymphs	stage_2C	Tumor Free	No	No	-26	-16	0	0.3199	0	University	Prad_Acinar.Type	0.9	0.0474	27	14.5313476	0	0	0	0	0	0	0	0	0	0	0	0	0	1	0	0	0	0	0	0	0	0	0	0	0	0	0	0
67	-35	No	acina_cell_carc.	No	no_cancer_nearby_lymphs	stage_2C	Tumor Free	No	No	-22	-36	0	0.3006	0	University	Prad_Acinar.Type	0.833333333	0.0372	13	42.93651576	0	0	0	0	0	0	0	0	0	0	0	0	0	0	0	0	0	0	0	0	0	0	0	0	0	0	0	0
64	-15	No	adenocarcinoma	No	cancer_nearby_lymphs	stage_3B	With Tumor	No	Yes	-8	-22	7	0.3278	0	University	Prad_Acinar.Type	0.6	0.1958	18	16.96419765	0	0	0	0	0	0	0	0	0	0	0	0	0	0	0	0	0	0	0	0	1	0	0	0	0	0	0	0
63	-25	No	adenocarcinoma	Yes	no_cancer_nearby_lymphs	stage_3A	Tumor Free	No	No	-26	-34	4	0.3464	0.12	Biotech & Pharma	Prad_Acinar.Type	0.933333333	0.1121	28	33.07361015	1	0	0	0	1	0	0	0	0	1	1	0	0	0	0	0	0	0	0	0	0	0	1	0	0	0	0	0
66	-37	No	acina_cell_carc.	No	no_cancer_nearby_lymphs	stage_2C	Tumor Free	No	No	-14	-46	0	0.3442	0	Research center	Prad_Acinar.Type	1.1	0.047	33	30.87089457	0	1	0	0	0	0	0	0	1	0	0	0	0	0	0	1	1	0	0	0	0	0	0	0	0	1	0	0
50	-33	No	adenocarcinoma	No	no_cancer_nearby_lymphs	stage_2C	With Tumor	No	No	-20	-36	6	0.3423	0	Research center	Prad_Acinar.Type	0.9	0.0995	27	141.203932	0	0	0	0	0	1	0	0	0	0	0	0	1	0	0	0	0	0	1	0	0	0	0	0	1	0	0	0
63	-11	No	adenocarcinoma	Yes	no_cancer_nearby_lymphs	stage_3B	With Tumor	No	No	-2	-32	7	0.3473	0	Biotech & Pharma	Prad_Acinar.Type	0.9	0.2269	27	33.17223921	1	0	0	0	0	0	0	0	0	0	0	0	1	0	0	0	0	0	0	0	0	0	0	0	0	0	0	0
56	-25	No	acina_cell_carc.	No	cancer_nearby_lymphs	stage_3B	Tumor Free	No	Yes	-18	-44	0	0.2602	0.04	Biotech & Pharma	Prad_Acinar.Type	0.7	0.0576	21	12.98615906	0	0	0	0	0	0	0	0	0	0	0	0	0	0	0	0	0	0	0	0	0	0	1	0	0	0	0	0
64	-33	No	acina_cell_carc.	No	no_cancer_nearby_lymphs	stage_2C	Tumor Free	No	No	-22	-28	0	0.348	0	University	Prad_Acinar.Type	1.6	0.0322	24	24.39425321	0	0	0	0	0	0	0	0	0	0	0	0	0	0	0	0	0	0	0	0	0	0	0	0	0	0	0	0
59	11	Yes	adenocarcinoma	No	no_cancer_nearby_lymphs	stage_3B	With Tumor	No	No	20	22	5	0.3286	0.2	University	Prad_Acinar.Type	3.533333333	0.3508	106	4.799947398	1	0	0	0	0	0	0	0	0	0	2	0	0	0	0	0	0	0	0	0	0	0	0	0	0	0	1	0
59	-29	No	adenocarcinoma	No	no_cancer_nearby_lymphs	stage_2C	Tumor Free	No	No	-22	-26	0	0.3085	0.03	Hospital	Prad_Acinar.Type	0.5	1e-04	14	68.67869941	0	0	0	0	0	0	0	0	0	0	0	0	0	0	0	1	0	0	0	0	1	0	0	0	0	0	0	0
64	-13	No	acina_cell_carc.	No	no_cancer_nearby_lymphs	stage_4	Tumor Free	No	No	-12	-12	1	0.2953	0	Hospital	Prad_Acinar.Type	2	0.0845	44	45.30361311	0	0	0	0	0	0	0	0	0	0	0	0	0	0	0	0	1	0	0	0	0	0	0	0	0	0	0	0
63	-25	No	adenocarcinoma	No	cancer_nearby_lymphs	stage_3A	With Tumor	No	No	-22	-38	4	0.3203	0	Research center	Prad_Acinar.Type	0.833333333	0.1393	25	9.534142092	0	0	0	0	0	0	0	0	0	0	0	0	0	0	0	1	0	0	0	0	0	0	0	0	0	0	0	0
51	-37	No	infiltrat_duel_carc.	No	no_cancer_nearby_lymphs	stage_3A	Tumor Free	No	No	-24	-42	0	0.3206	0	University	Prad_other.subtype	0.5	0	15	9.271131275	0	0	0	0	0	0	0	0	0	0	0	0	0	0	0	0	0	0	0	0	0	0	0	0	0	0	0	0
51	-35	No	adenocarcinoma	No	no_cancer_nearby_lymphs	stage_2C	Tumor Free	No	No	-22	-42	1	0.3237	0	University	Prad_Acinar.Type	0.5	1e-04	15	4.767071046	0	0	0	1	0	0	0	0	0	0	0	0	0	0	0	0	0	0	0	0	0	0	0	0	0	0	0	0
67	-23	No	adenocarcinoma	Yes	no_cancer_nearby_lymphs	stage_3A	With Tumor	No	No	-26	-26	9	0.3212	0	Biotech & Pharma	Prad_Acinar.Type	0.933333333	0.2893	28	35.11194398	1	0	0	0	0	0	0	0	0	0	0	0	0	0	0	0	0	0	0	0	0	0	0	0	0	0	0	0
53	-27	No	acina_cell_carc.	No	no_cancer_nearby_lymphs	stage_3A	Tumor Free	No	No	-18	-22	0	0.3274	0	Hospital	Prad_Acinar.Type	0.633333333	0.0109	19	44.12006444	1	0	1	0	0	0	0	0	0	0	0	0	0	0	0	0	0	0	0	0	0	0	0	1	0	0	0	0
69	-33	No	acina_cell_carc.	No	no_cancer_nearby_lymphs	stage_3A	Tumor Free	No	No	-16	-30	2	0.2574	0	University	Prad_Acinar.Type	0.966666667	0.0694	29	58.45415393	0	0	0	0	0	0	0	0	0	0	0	0	0	0	0	0	1	0	0	0	0	0	0	0	0	0	0	0
56	-21	No	adenocarcinoma	No	no_cancer_nearby_lymphs	stage_3B	With Tumor	No	Yes	-4	-28	5	0.2828	0.1	Research center	Prad_Acinar.Type	3.533333333	0.3551	106	0.756156097	0	0	0	0	1	0	0	0	0	1	1	0	0	0	0	0	0	0	0	0	1	0	0	0	1	0	0	0
58	-27	No	acina_cell_carc.	No	no_cancer_nearby_lymphs	stage_3A	Tumor Free	No	No	-20	-30	0	0.2785	0	Hospital	Prad_Acinar.Type	0.333333333	0	5	50.69533485	0	0	0	0	0	0	0	0	0	0	0	0	0	0	0	0	0	0	0	0	0	0	0	0	1	0	0	0
65	-35	No	acina_cell_carc.	No	no_cancer_nearby_lymphs	stage_3A	Tumor Free	No	No	-16	-38	0	0.2577	0	University	Prad_Acinar.Type	0.7	0.0136	21	64.60203176	0	0	0	0	0	0	0	0	0	0	0	0	0	0	0	0	0	0	0	0	0	0	0	0	0	0	0	0
67	-37	No	adenocarcinoma	No	no_cancer_nearby_lymphs	stage_3A	Tumor Free	No	No	-24	-32	3	0.3173	0	University	Prad_Acinar.Type	0.966666667	0.0835	29	37.05164875	0	0	0	1	0	0	0	0	0	0	1	0	0	0	0	0	1	0	0	0	0	0	0	0	1	0	1	0
61	-27	No	acina_cell_carc.	No	no_cancer_nearby_lymphs	stage_3A	Tumor Free	No	No	-16	-30	0	0.2699	0.02	Biotech & Pharma	Prad_Acinar.Type	0.1	0	3	9.99441102	0	0	0	0	0	0	0	0	0	0	0	1	0	0	0	0	0	0	0	0	0	0	0	0	0	0	0	0
56	-31	No	adenocarcinoma	Yes	no_cancer_nearby_lymphs	stage_3B	Tumor Free	No	No	-22	-18	0	0.3298	0	University	Prad_Acinar.Type	0.766666667	0.0417	23	15.58339087	0	0	0	0	0	0	0	0	0	0	0	0	0	0	0	0	0	0	0	0	0	0	0	0	0	0	0	0
51	-13	No	adenocarcinoma	No	no_cancer_nearby_lymphs	stage_3B	Tumor Free	No	No	-20	-6	0	0.3336	0	University	Prad_Acinar.Type	0.666666667	0.092	19	48.03235033	0	1	0	0	0	0	0	0	0	0	0	0	0	1	0	0	0	0	0	0	0	0	0	1	0	0	0	0
58	-31	No	adenocarcinoma	No	no_cancer_nearby_lymphs	stage_2C	Tumor Free	No	No	-22	-34	2	0.3364	0.05	Research center	Prad_Acinar.Type	0.5	0.0418	14	27.02436138	0	0	0	0	0	0	0	0	0	0	0	0	0	0	0	0	0	0	0	0	0	0	0	0	0	0	0	0
69	-29	No	adenocarcinoma	No	no_cancer_nearby_lymphs	stage_3A	Tumor Free	No	No	-24	-32	0	0.3319	0	Biotech & Pharma	Prad_Acinar.Type	1.066666667	0.0699	32	28.76680804	0	0	0	0	0	0	0	0	0	0	0	0	0	1	0	1	0	0	0	0	0	0	0	0	0	0	0	0
57	-21	No	adenocarcinoma	Yes	no_cancer_nearby_lymphs	stage_2C	Tumor Free	No	No	-20	-22	1	0.3325	0	Hospital	Prad_Acinar.Type	0.5	0.0351	15	14.23546043	1	0	0	0	0	0	1	0	0	0	0	0	0	0	0	0	0	0	0	0	0	0	0	0	0	0	0	0
69	-13	No	acina_cell_carc.	No	cancer_nearby_lymphs	stage_3B	Tumor Free	No	No	2	-14	6	0.2555	0.15	Biotech & Pharma	Prad_Acinar.Type	1	0.2537	30	26.99148503	0	0	1	0	0	0	0	0	0	0	0	0	0	1	0	0	0	0	0	0	0	0	0	0	0	0	0	0
71	-25	No	infiltrat_duel_carc.	No	no_cancer_nearby_lymphs	stage_3A	Tumor Free	No	No	-20	-18	2	0.3015	0.11	Hospital	Prad_other.subtype	1.166666667	0.0319	35	6.969786633	0	0	0	0	0	0	0	0	0	0	0	0	0	1	0	0	1	0	0	0	0	0	0	0	0	0	0	0
46	-29	No	acina_cell_carc.	No	no_cancer_nearby_lymphs	stage_2C	Tumor Free	No	No	-20	-42	0	0.262	0	University	Prad_Acinar.Type	0.466666667	0.0309	13	56.97471809	0	0	0	0	0	0	0	0	0	0	0	0	0	0	0	0	0	0	0	0	0	0	0	0	0	0	0	0
58	-35	No	adenocarcinoma	No	no_cancer_nearby_lymphs	stage_3A	Tumor Free	No	No	-22	-36	0	0.3182	0.04	University	Prad_Acinar.Type	0.133333333	1e-04	4	15.64914357	0	0	0	0	0	0	0	0	0	0	0	0	0	0	0	0	0	0	0	0	0	0	0	0	0	0	0	0
68	-25	No	acina_cell_carc.	No	no_cancer_nearby_lymphs	stage_3A	Tumor Free	No	No	-14	-36	7	0.3311	0.06	Hospital	Prad_Acinar.Type	1.4	0.1457	21	26.6627215	0	0	0	0	0	0	0	0	2	0	1	0	0	0	0	1	0	0	0	0	0	0	0	0	1	0	0	0
59	-31	No	adenocarcinoma	No	no_cancer_nearby_lymphs	stage_3A	With Tumor	No	No	-24	-22	0	0.3228	0	Research center	Prad_Acinar.Type	0.466666667	7e-04	12	8.843738699	0	0	0	1	0	0	0	0	0	0	0	0	0	0	0	0	0	0	0	0	0	0	0	0	0	0	0	0
55	-23	No	acina_cell_carc.	Yes	no_cancer_nearby_lymphs	stage_3A	Tumor Free	No	No	-20	-38	0	0.344	0.04	Hospital	Prad_Acinar.Type	1.333333333	0.0657	19	38.79409541	1	0	0	0	0	0	0	0	0	0	0	0	0	0	0	0	0	0	0	0	0	0	0	0	0	0	2	0
68	-35	No	adenocarcinoma	No	no_cancer_nearby_lymphs	stage_2C	Tumor Free	No	No	-26	-34	0	0.2956	0.05	Hospital	Prad_Acinar.Type	0.866666667	0.0084	26	33.00785745	0	0	0	0	0	0	0	0	0	0	0	0	0	0	0	1	0	0	0	0	0	0	0	0	0	0	0	0
72	-27	No	adenocarcinoma	No	no_cancer_nearby_lymphs	stage_2C	Tumor Free	No	No	-18	-30	1	0.3279	0	University	Prad_Acinar.Type	1.333333333	0.0769	40	17.29296117	0	0	3	0	0	0	0	0	0	0	0	0	0	0	0	0	0	0	0	0	0	0	0	0	0	0	0	0
58	-27	No	adenocarcinoma	No	no_cancer_nearby_lymphs	stage_3B	With Tumor	No	No	-20	-32	2	0.3147	0.05	Biotech & Pharma	Prad_Acinar.Type	0.666666667	0.0768	20	66.93625275	1	1	0	0	0	0	0	0	0	0	1	0	0	0	0	0	0	0	0	0	0	0	0	0	0	0	0	0
64	-17	No	adenocarcinoma	Yes	no_cancer_nearby_lymphs	stage_3B	With Tumor	No	No	14	-26	18	0.3271	0	Research center	Prad_Acinar.Type	1.5	0.5782	45	7.101292041	1	0	0	0	0	0	0	0	0	0	1	1	0	0	0	0	0	0	0	0	0	0	0	0	0	0	0	0
69	-31	No	adenocarcinoma	Yes	no_cancer_nearby_lymphs	stage_3A	With Tumor	No	No	-24	-30	0	0.3157	0	Biotech & Pharma	Prad_Acinar.Type	0.7	0.0146	21	46.78304895	1	0	0	0	0	0	0	0	0	0	1	0	0	0	0	0	0	0	0	0	0	0	0	0	0	0	0	0
65	-33	No	acina_cell_carc.	No	no_cancer_nearby_lymphs	stage_3A	Tumor Free	No	No	-22	-44	1	0.3155	0	University	Prad_Acinar.Type	2.033333333	0.0616	40	88.33875793	0	0	0	0	0	0	0	1	0	0	0	0	0	1	0	0	0	0	0	0	0	0	0	0	0	0	0	0
61	-23	No	adenocarcinoma	No	no_cancer_nearby_lymphs	stage_3B	Tumor Free	No	No	-22	-38	2	0.3332	0	University	Prad_Acinar.Type	0.8	0.0498	24	36.42699806	0	0	0	0	0	0	0	0	0	0	1	0	0	0	0	0	0	0	0	0	0	0	0	0	0	0	0	0
60	-25	No	adenocarcinoma	No	cancer_nearby_lymphs	stage_3B	With Tumor	No	Yes	-18	-20	12	0.3215	0	University	Prad_Acinar.Type	1.1	0.324	33	1.676693954	1	0	0	0	0	0	0	0	0	0	0	0	0	0	0	0	0	0	0	0	0	0	0	0	0	0	0	0
61	-27	No	adenocarcinoma	No	cancer_nearby_lymphs	stage_3B	Tumor Free	No	No	-24	-26	14	0.3318	0	University	Prad_Acinar.Type	1.066666667	0.1196	32	6.476641352	1	0	0	0	0	0	0	0	0	0	0	0	0	0	0	0	0	0	0	0	0	0	0	0	0	0	0	0
66	-17	No	adenocarcinoma	No	no_cancer_nearby_lymphs	stage_3B	With Tumor	No	Yes	-20	-20	3	0.306	0.04	University	Prad_Acinar.Type	1	0.3111	30	22.75043561	0	0	1	0	1	0	0	0	0	0	0	0	0	0	0	0	0	0	0	0	0	0	0	0	0	0	0	0
64	-17	No	adenocarcinoma	No	no_cancer_nearby_lymphs	stage_3A	With Tumor	No	No	-26	-26	4	0.3195	0.02	Biotech & Pharma	Prad_Acinar.Type	0.833333333	0.2351	25	8.975244107	0	0	0	0	0	0	0	0	0	0	0	0	0	0	0	0	0	0	0	0	0	0	0	0	0	0	0	0
57	-35	No	acina_cell_carc.	No	no_cancer_nearby_lymphs	stage_2C	Tumor Free	No	No	-14	-48	0	0.2611	0.02	Biotech & Pharma	Prad_Acinar.Type	0.7	0.076	21	1.019166913	0	0	0	0	0	0	0	0	0	0	0	0	0	0	0	0	0	0	0	0	0	0	0	0	0	0	0	0
61	-11	No	acina_cell_carc.	No	no_cancer_nearby_lymphs	stage_2C	Tumor Free	No	No	-24	-42	1	0.2946	0.04	Hospital	Prad_Acinar.Type	2.233333333	0.0874	33	56.74458362	0	0	1	0	0	0	0	0	0	0	0	0	0	0	0	0	0	0	0	0	1	0	0	0	1	0	0	0
66	-31	No	acina_cell_carc.	Yes	no_cancer_nearby_lymphs	stage_3B	Tumor Free	No	No	-20	-38	2	0.3381	0	Research center	Prad_Acinar.Type	0.766666667	0.1165	23	25.18328566	1	0	0	0	0	0	0	0	0	0	0	0	0	0	0	0	0	0	0	0	0	0	0	0	0	0	0	0
60	-35	No	adenocarcinoma	No	no_cancer_nearby_lymphs	stage_2C	Tumor Free	No	No	-18	-36	0	0.315	0	University	Prad_Acinar.Type	0.066666667	0	2	23.80247888	0	0	0	1	0	0	0	0	0	0	0	0	0	0	0	0	1	0	0	0	0	0	0	0	0	0	0	0
62	-25	No	adenocarcinoma	No	no_cancer_nearby_lymphs	stage_2C	Tumor Free	No	No	-22	-26	1	0.3307	0	Research center	Prad_Acinar.Type	1.1	0.1193	33	40.01052043	1	0	0	0	0	0	0	0	0	0	0	0	0	1	0	1	1	0	0	0	1	0	0	0	0	0	0	0
52	-21	No	acina_cell_carc.	No	cancer_nearby_lymphs	stage_3A	Tumor Free	No	No	-18	-28	14	0.3153	0.02	Hospital	Prad_Acinar.Type	0.666666667	0.189	20	30.96952362	0	0	0	0	1	0	0	0	0	0	0	0	1	0	0	0	0	0	0	0	0	0	0	0	0	0	0	0
59	-15	No	adenocarcinoma	Yes	no_cancer_nearby_lymphs	stage_3A	With Tumor	No	Yes	-22	-24	1	0.3378	0.04	Biotech & Pharma	Prad_Acinar.Type	0.866666667	0.1404	25	24.32850051	1	0	0	0	0	0	0	0	0	0	0	0	0	0	0	0	0	0	0	0	0	0	0	0	0	0	1	0
61	-27	No	infiltrat_duel_carc.	Yes	no_cancer_nearby_lymphs	stage_3A	With Tumor	No	No	-10	-36	1	0.3449	0.04	Research center	Prad_other.subtype	1	0.0532	30	20.58059638	1	0	0	0	0	0	0	0	0	0	0	0	0	0	0	0	1	0	0	0	0	0	0	0	1	0	0	0
61	-21	No	adenocarcinoma	No	no_cancer_nearby_lymphs	stage_2C	Tumor Free	No	No	-22	-44	0	0.3265	0	Hospital	Prad_Acinar.Type	0.666666667	0.0354	20	140.1847651	0	0	0	0	0	0	0	0	0	1	0	0	0	0	0	0	0	0	0	0	0	0	0	0	0	0	0	0
59	-9	No	adenocarcinoma	No	no_cancer_nearby_lymphs	stage_3A	With Tumor	No	Yes	-18	-2	1	0.3138	0	Research center	Prad_Acinar.Type	0.7	0.1489	20	30.93664727	1	0	0	0	0	0	0	0	0	0	0	0	0	1	0	1	0	0	0	0	0	0	0	0	0	0	0	0
62	-9	No	adenocarcinoma	No	no_cancer_nearby_lymphs	stage_3A	Tumor Free	No	No	-20	-30	0	0.3349	0.05	Hospital	Prad_Acinar.Type	1.333333333	0.1428	40	30.5750074	0	0	0	0	0	0	0	0	0	0	0	0	0	0	0	0	0	0	0	0	0	0	0	0	0	0	0	0
59	-41	No	adenocarcinoma	No	no_cancer_nearby_lymphs	stage_2A	Tumor Free	Yes	No	-24	-34	1	0.3139	0.03	Hospital	Prad_Acinar.Type	2.033333333	0.0852	62	40.99681099	0	0	0	1	0	0	0	0	0	0	0	0	0	1	0	0	1	0	0	0	0	0	0	0	0	0	0	0
53	-33	No	acina_cell_carc.	No	no_cancer_nearby_lymphs	stage_2C	With Tumor	No	No	-18	-46	1	0.3362	0	Research center	Prad_Acinar.Type	1.566666667	0.0674	24	17.85185916	0	0	0	0	0	0	0	0	0	0	0	0	0	0	0	0	0	0	0	0	0	0	0	0	0	0	0	0
68	-15	No	acina_cell_carc.	No	no_cancer_nearby_lymphs	stage_3B	Tumor Free	No	No	-20	-26	2	0.2984	0.01	Hospital	Prad_Acinar.Type	0.766666667	0.0722	23	58.45415393	0	0	0	0	0	0	0	0	0	0	0	0	0	0	0	0	0	0	0	0	0	0	0	0	0	0	0	0
58	-35	No	acina_cell_carc.	No	no_cancer_nearby_lymphs	stage_3B	Tumor Free	No	No	-22	-44	2	0.318	0	Hospital	Prad_Acinar.Type	1.266666667	0.0368	38	53.71995923	1	0	0	0	0	0	0	0	0	0	0	0	0	0	0	0	0	0	0	0	0	0	0	0	0	0	0	0
63	-13	No	acina_cell_carc.	No	no_cancer_nearby_lymphs	stage_3A	Tumor Free	No	No	-20	-16	0	0.2677	0	University	Prad_Acinar.Type	1.333333333	0.0736	40	74.9252063	0	0	0	0	0	0	0	0	0	0	0	0	1	0	0	1	1	0	0	0	0	0	0	0	0	0	1	0
49	-35	No	adenocarcinoma	No	no_cancer_nearby_lymphs	stage_2C	Tumor Free	No	No	-20	-38	0	0.3231	0.04	University	Prad_Acinar.Type	0.433333333	0.0223	13	38.92560082	0	0	0	0	0	0	0	0	0	0	0	0	0	1	0	0	0	0	0	0	0	0	0	0	0	0	0	0
56	-11	No	adenocarcinoma	No	no_cancer_nearby_lymphs	stage_2C	Tumor Free	No	No	0	-8	14	0.3476	0.14	Research center	Prad_Acinar.Type	0.933333333	0.4633	28	67.46227439	0	0	0	0	0	0	0	0	0	0	0	0	0	1	0	0	0	0	0	0	0	0	0	0	0	0	0	0
65	-29	No	adenocarcinoma	No	no_cancer_nearby_lymphs	stage_2C	Tumor Free	No	No	-24	-38	0	0.311	0	University	Prad_Acinar.Type	1.066666667	0.075	31	7.561560969	0	0	0	0	0	0	0	0	0	0	0	0	0	1	0	0	0	0	0	0	0	0	0	0	0	0	0	0
60	-33	No	acina_cell_carc.	No	no_cancer_nearby_lymphs	stage_3B	Tumor Free	No	Yes	-14	-34	1	0.2841	0	Biotech & Pharma	Prad_Acinar.Type	2	0.1191	59	44.02143538	0	0	1	1	1	0	0	0	0	0	0	0	0	0	0	0	0	0	0	0	0	0	0	0	0	0	0	0
69	-31	No	acina_cell_carc.	No	no_cancer_nearby_lymphs	stage_3A	Tumor Free	No	No	-14	-48	0	0.3154	0	University	Prad_Acinar.Type	2.766666667	0.0311	42	25.18328566	0	1	0	0	0	0	0	0	0	0	0	0	0	0	0	1	0	0	0	0	0	0	0	0	0	0	0	0
58	-27	No	acina_cell_carc.	No	no_cancer_nearby_lymphs	stage_2C	Tumor Free	No	No	-20	-26	3	0.3089	0	Hospital	Prad_Acinar.Type	0.933333333	0.0138	27	40.3064076	0	0	0	0	0	0	0	0	0	0	0	0	0	0	0	0	0	0	0	0	0	0	0	0	0	0	0	0
64	-29	No	adenocarcinoma	Yes	no_cancer_nearby_lymphs	stage_2C	With Tumor	No	Yes	-18	-32	0	0.3224	0	Hospital	Prad_Acinar.Type	1	0.0102	30	17.12857941	1	0	0	1	0	0	0	0	0	0	0	0	0	0	0	0	0	0	0	0	0	0	0	0	0	0	0	0
71	-25	No	acina_cell_carc.	No	no_cancer_nearby_lymphs	stage_2C	Tumor Free	No	No	-22	-26	0	0.3217	0	University	Prad_Acinar.Type	0.8	0.0499	24	83.57168689	0	0	0	0	0	0	0	0	0	0	0	0	0	0	0	1	1	0	0	0	0	0	0	0	0	0	0	0
57	-33	No	adenocarcinoma	Yes	cancer_nearby_lymphs	stage_3B	With Tumor	No	No	-22	-10	12	0.3309	0	Biotech & Pharma	Prad_Acinar.Type	0.966666667	0.1806	29	25.15040931	1	0	0	0	0	0	0	0	0	0	1	0	1	0	0	0	0	0	0	0	0	0	0	0	0	0	0	0
59	-3	No	adenocarcinoma	Yes	cancer_nearby_lymphs	stage_3B	With Tumor	No	No	-6	-6	2	0.3368	0	University	Prad_Acinar.Type	1.066666667	0.2146	32	35.4407075	0	0	0	0	0	0	0	0	0	0	0	0	0	0	0	0	0	0	0	0	0	0	0	0	0	0	0	0
66	-29	No	acina_cell_carc.	No	no_cancer_nearby_lymphs	stage_3A	Tumor Free	No	Yes	-10	-44	0	0.2548	0.01	Biotech & Pharma	Prad_Acinar.Type	1.3	0.0319	39	31.00239997	0	0	0	1	0	0	0	1	0	0	0	0	0	0	0	0	1	0	0	0	0	0	0	1	0	0	1	0
49	-29	No	acina_cell_carc.	No	no_cancer_nearby_lymphs	stage_2C	Tumor Free	No	No	-16	-42	0	0.3176	0	University	Prad_Acinar.Type	0.366666667	0.0031	11	3.747904133	0	0	0	0	0	0	0	0	0	0	0	0	0	0	0	0	0	0	0	0	0	0	0	0	0	0	0	0
56	-29	No	acina_cell_carc.	No	no_cancer_nearby_lymphs	stage_2C	Tumor Free	No	No	-16	-30	1	0.2544	1.57	Research center	Prad_Acinar.Type	0.633333333	0	18	27.84627018	0	0	0	0	0	0	0	0	0	0	0	0	0	1	0	0	0	0	0	0	0	0	0	0	0	0	0	0
65	-33	No	adenocarcinoma	No	cancer_nearby_lymphs	stage_3B	Tumor Free	No	Yes	-18	-50	2	0.3215	0	University	Prad_Acinar.Type	0.866666667	0.0672	26	10.12591643	0	0	0	0	0	0	0	0	0	0	0	0	0	0	0	0	0	0	0	0	0	0	0	0	0	0	0	0
65	-35	No	adenocarcinoma	No	no_cancer_nearby_lymphs	stage_2C	Tumor Free	No	No	-22	-22	0	0.3073	0.05	Hospital	Prad_Acinar.Type	0.466666667	0	14	29.91748036	0	0	0	0	0	0	0	0	0	0	0	0	0	0	0	0	0	0	0	0	0	0	0	0	0	0	0	0
67	-17	No	adenocarcinoma	No	no_cancer_nearby_lymphs	stage_2C	With Tumor	No	No	-16	-12	3	0.3115	0.03	Research center	Prad_Acinar.Type	1.033333333	0.1911	29	1.77532301	0	0	0	0	0	0	0	0	0	0	0	0	1	0	0	0	0	0	0	0	0	0	0	0	0	0	0	0
47	-39	No	adenocarcinoma	No	no_cancer_nearby_lymphs	stage_2C	Tumor Free	No	No	-20	-42	0	0.332	0	University	Prad_Acinar.Type	0.333333333	0.0118	12	30.37774929	0	0	0	0	0	0	0	0	0	0	0	0	0	0	0	1	0	0	0	0	0	0	0	0	0	0	0	0
59	-21	No	adenocarcinoma	No	no_cancer_nearby_lymphs	stage_2C	Tumor Free	No	No	-22	-14	0	0.3287	0	University	Prad_Acinar.Type	0.666666667	0	19	66.96912911	0	0	0	0	0	0	0	0	0	0	0	0	0	0	0	0	0	0	0	0	0	0	0	0	0	0	0	0
72	-29	No	acina_cell_carc.	No	no_cancer_nearby_lymphs	stage_2C	Tumor Free	No	No	-14	-24	0	0.2643	0.03	Biotech & Pharma	Prad_Acinar.Type	1.133333333	0.0118	34	13.01903541	0	0	0	0	0	1	0	0	0	0	0	0	0	0	0	0	1	0	0	0	0	0	0	0	0	0	0	0
69	-21	No	adenocarcinoma	No	no_cancer_nearby_lymphs	stage_2B	Tumor Free	No	No	-20	-26	0	0.3064	0	Research center	Prad_Acinar.Type	0.966666667	0.1139	29	115.1329848	0	0	1	0	0	0	0	0	0	0	0	0	0	0	0	0	0	0	0	0	0	0	0	0	0	0	0	0
57	-7	No	adenocarcinoma	No	cancer_nearby_lymphs	stage_3B	Tumor Free	No	Yes	-14	-22	7	0.342	0.07	Research center	Prad_Acinar.Type	0.733333333	0.2188	22	72.26222178	0	0	1	0	0	0	0	0	0	0	0	0	0	0	0	0	0	0	0	0	0	0	0	0	0	0	0	0
64	-33	No	adenocarcinoma	No	no_cancer_nearby_lymphs	stage_2C	Tumor Free	No	No	-22	-14	1	0.3293	0	University	Prad_Acinar.Type	0.8	0.0269	24	49.87342605	0	0	0	0	0	0	0	0	0	0	0	0	0	0	0	0	1	0	0	0	0	0	0	0	0	0	0	0
66	-27	No	adenocarcinoma	Yes	cancer_nearby_lymphs	stage_3B	With Tumor	No	No	-22	-40	1	0.3135	0	Hospital	Prad_Acinar.Type	2.133333333	0.1541	62	11.3094651	1	0	0	0	0	0	0	0	0	0	0	0	0	0	0	0	1	0	0	0	1	0	0	0	0	0	0	0
47	-37	No	acina_cell_carc.	No	no_cancer_nearby_lymphs	stage_2C	Tumor Free	No	No	-16	-38	0	0.26	0	University	Prad_Acinar.Type	0.6	0.0283	17	13.31492258	0	0	0	0	0	0	0	0	0	0	0	0	0	0	0	0	0	0	0	0	0	0	0	0	0	0	1	0
55	-33	No	mixed_adenocarcinoma	No	no_cancer_nearby_lymphs	stage_3B	Tumor Free	No	No	-16	-30	3	0.301	0	University	Prad_other.subtype	1.133333333	0	34	23.34220995	0	0	0	1	0	0	0	0	0	0	0	0	0	0	0	0	0	0	0	0	0	0	0	0	0	0	0	0
61	-21	No	acina_cell_carc.	No	no_cancer_nearby_lymphs	stage_3B	With Tumor	No	No	-24	-26	1	0.3314	0.12	Hospital	Prad_Acinar.Type	0.933333333	0.1159	28	64.01025742	0	0	0	0	0	0	0	0	0	0	0	0	0	0	0	0	0	0	0	0	0	0	0	0	0	0	0	0
46	-25	No	acina_cell_carc.	Yes	no_cancer_nearby_lymphs	stage_3A	With Tumor	No	No	-4	-38	5	0.3399	0.07	University	Prad_Acinar.Type	0.866666667	0.1805	25	63.28697768	1	0	0	1	0	0	0	0	1	0	1	0	0	0	0	0	1	0	0	0	0	0	0	0	0	0	1	0
66	-23	No	adenocarcinoma	No	no_cancer_nearby_lymphs	stage_2C	Tumor Free	No	No	-22	-22	14	0.31	0	Research center	Prad_Acinar.Type	1.666666667	0.3999	48	86.39905316	0	0	0	0	0	1	0	0	0	0	0	0	0	1	0	0	0	0	0	0	0	0	1	0	0	0	0	0
64	-9	No	adenocarcinoma	No	no_cancer_nearby_lymphs	stage_2C	Tumor Free	No	No	-22	-40	2	0.3107	0.01	Hospital	Prad_Acinar.Type	0.666666667	0.1072	20	3.189006148	0	0	0	0	0	0	0	0	0	0	0	0	0	0	0	0	0	0	0	0	0	0	0	0	0	0	0	0
64	-27	No	adenocarcinoma	Yes	cancer_nearby_lymphs	stage_4	With Tumor	No	Yes	-14	-26	5	0.3292	0	University	Prad_Acinar.Type	1.233333333	0.259	37	4.076667653	1	0	0	0	0	0	0	0	0	0	1	0	1	0	0	0	0	0	0	0	0	0	0	0	0	0	1	0
55	-9	No	acina_cell_carc.	No	no_cancer_nearby_lymphs	stage_2C	Tumor Free	No	No	-22	-42	1	0.2823	0	Hospital	Prad_Acinar.Type	1.033333333	0.0878	31	39.94476773	0	0	0	2	0	1	0	0	0	0	0	0	0	1	0	0	0	0	0	0	0	0	0	0	0	0	0	0
65	-29	No	acina_cell_carc.	No	cancer_nearby_lymphs	stage_3A	With Tumor	No	No	-20	-30	2	0.2626	0.01	University	Prad_Acinar.Type	1.333333333	0.119	40	46.91455436	0	0	0	0	0	0	0	0	1	0	0	0	0	0	0	0	0	0	0	0	0	0	0	0	0	0	0	0
54	-27	No	adenocarcinoma	No	cancer_nearby_lymphs	stage_3B	Tumor Free	No	Yes	-16	-42	2	0.2994	0.07	University	Prad_Acinar.Type	0.1	1e-04	3	25.08465661	0	0	0	0	0	0	0	0	0	0	0	0	0	0	0	0	0	0	0	0	0	0	0	0	0	0	0	0
50	-39	No	acina_cell_carc.	No	no_cancer_nearby_lymphs	stage_3A	Tumor Free	No	No	-20	-30	0	0.2665	0	University	Prad_Acinar.Type	0.9	8e-04	27	48.55837196	0	0	0	0	0	0	0	0	0	0	0	1	0	0	0	0	0	0	0	0	0	0	0	0	0	0	0	1
73	-31	No	acina_cell_carc.	No	no_cancer_nearby_lymphs	stage_2A	With Tumor	Yes	No	-20	-34	0	0.3436	0.05	Research center	Prad_Acinar.Type	0.966666667	9e-04	29	44.54745701	0	0	0	0	0	0	0	0	0	0	0	0	0	0	0	0	0	0	0	0	0	0	0	0	0	0	1	0
53	-37	No	acina_cell_carc.	No	no_cancer_nearby_lymphs	stage_3B	Tumor Free	No	No	-16	-46	0	0.3475	0	University	Prad_Acinar.Type	0.9	0.0647	27	28.2407864	0	0	0	0	0	0	0	0	0	0	0	0	0	0	0	0	0	0	0	0	0	0	0	0	0	0	0	0
69	-17	No	adenocarcinoma	No	no_cancer_nearby_lymphs	stage_3A	Tumor Free	No	No	-16	-16	9	0.3151	0	Research center	Prad_Acinar.Type	1.133333333	0.0436	33	113.3247855	0	0	0	1	0	0	0	0	0	0	1	0	0	0	0	0	0	0	0	0	0	0	0	0	0	0	0	1
68	-33	No	adenocarcinoma	No	no_cancer_nearby_lymphs	stage_3A	Tumor Free	No	No	-22	-62	3	0.3221	0.01	Research center	Prad_Acinar.Type	1.033333333	0.1546	31	2.005457474	0	0	0	0	0	0	0	0	0	0	0	0	1	0	0	1	0	0	0	0	0	0	1	0	0	0	0	0
61	-41	No	acina_cell_carc.	No	no_cancer_nearby_lymphs	stage_2C	Tumor Free	No	No	-16	-46	1	0.2709	0	University	Prad_Acinar.Type	1.566666667	0.015	45	60.22947694	0	0	0	0	0	0	0	0	0	0	0	0	0	0	0	0	1	0	0	0	0	0	0	0	0	1	0	0
67	-35	No	acina_cell_carc.	No	cancer_nearby_lymphs	stage_3B	Tumor Free	No	No	-16	-48	4	0.2664	0.01	University	Prad_Acinar.Type	0.266666667	0	8	45.40224217	0	0	0	0	0	0	0	0	0	0	0	0	0	0	0	0	1	0	0	0	0	0	0	0	0	0	0	0
64	-35	No	adenocarcinoma	No	no_cancer_nearby_lymphs	stage_2C	Tumor Free	No	No	-22	-36	1	0.305	0.04	Research center	Prad_Acinar.Type	1.233333333	0.0662	38	2.202715587	0	0	0	0	0	0	0	0	0	0	0	0	0	0	0	1	0	0	0	0	0	0	0	0	0	0	0	0
66	-37	No	acina_cell_carc.	No	no_cancer_nearby_lymphs	stage_2C	Tumor Free	No	No	-18	-34	0	0.2929	0	Hospital	Prad_Acinar.Type	0.6	0	9	27.28737219	0	0	0	0	0	0	0	0	0	0	0	0	0	0	0	0	0	0	0	0	0	0	0	0	0	0	0	0
67	-29	No	adenocarcinoma	No	no_cancer_nearby_lymphs	stage_3A	Tumor Free	No	No	-24	-36	0	0.3324	0	University	Prad_Acinar.Type	0.933333333	0.1832	28	75.91149686	0	0	0	0	0	0	0	0	0	0	0	0	0	0	0	0	0	0	0	0	0	0	0	0	0	0	0	0
58	-11	No	adenocarcinoma	No	cancer_nearby_lymphs	stage_4	With Tumor	No	No	-22	-36	16	0.3366	0.02	University	Prad_Acinar.Type	1.4	0.4144	42	29.85172765	0	0	1	0	0	0	0	1	0	0	0	0	0	0	0	0	1	0	0	0	0	0	0	0	0	0	0	0
61	-41	No	acina_cell_carc.	No	no_cancer_nearby_lymphs	stage_3B	Tumor Free	No	No	-16	-46	0	0.2991	0	University	Prad_Acinar.Type	1.866666667	0.0189	27	30.34487293	0	0	0	0	0	0	0	0	0	0	0	0	0	0	0	0	0	0	0	0	0	0	0	0	0	0	0	0
62	-23	No	adenocarcinoma	No	no_cancer_nearby_lymphs	stage_2C	Tumor Free	No	No	-22	-34	0	0.3258	0	Research center	Prad_Acinar.Type	0.733333333	0.0175	22	25.18328566	0	0	0	0	0	0	0	0	0	0	0	0	0	0	0	0	0	0	0	0	0	0	0	0	0	0	0	0
58	-27	No	adenocarcinoma	No	no_cancer_nearby_lymphs	stage_2C	Tumor Free	No	No	-24	-36	2	0.3157	0	University	Prad_Acinar.Type	1.1	0.0836	32	10.81631982	0	0	0	0	0	0	0	0	0	0	0	0	0	0	0	1	0	0	0	0	0	0	0	0	0	0	0	0
70	-13	No	adenocarcinoma	No	no_cancer_nearby_lymphs	stage_3A	Tumor Free	No	Yes	-18	16	16	0.3318	0	University	Prad_Acinar.Type	1	0.1897	30	44.87622054	0	0	0	0	0	0	0	0	0	0	0	0	0	0	0	0	0	0	0	0	0	0	0	0	1	0	1	0
61	-23	No	adenocarcinoma	No	no_cancer_nearby_lymphs	stage_2C	Tumor Free	No	No	-22	-42	0	0.3014	0	Research center	Prad_Acinar.Type	0.966666667	0.0485	29	2.334220995	0	0	0	0	0	0	0	0	0	1	0	2	0	1	0	0	0	0	0	0	0	0	0	0	0	0	0	1
49	-19	No	adenocarcinoma	No	no_cancer_nearby_lymphs	stage_2C	Tumor Free	No	No	-20	-22	2	0.3181	0	Research center	Prad_Acinar.Type	0.966666667	0.0666	29	15.81352533	0	0	0	0	0	0	0	0	0	0	0	0	0	1	0	0	0	0	0	0	0	0	0	0	0	0	0	0
66	-25	No	adenocarcinoma	No	no_cancer_nearby_lymphs	stage_3A	Tumor Free	No	No	-18	-22	0	0.3289	0	Hospital	Prad_Acinar.Type	0.733333333	0.0525	22	10.55330901	0	0	0	0	0	0	0	0	0	0	0	0	1	0	0	0	0	0	0	0	0	0	1	0	0	0	0	0
66	-31	No	acina_cell_carc.	No	no_cancer_nearby_lymphs	stage_2C	Tumor Free	No	No	-22	-40	0	0.3309	0	Research center	Prad_Acinar.Type	0.8	0	24	30.83801821	0	0	0	0	0	0	0	0	0	0	0	0	0	0	1	0	1	0	0	0	0	0	0	0	0	0	1	0
62	-33	No	acina_cell_carc.	No	no_cancer_nearby_lymphs	stage_2C	Tumor Free	No	No	-22	-28	2	0.3293	0.6	Research center	Prad_Acinar.Type	0.7	0.0483	21	40.14202584	0	1	0	0	0	0	0	0	0	0	0	0	0	0	0	0	0	0	0	0	0	0	0	0	0	0	0	0
68	-35	No	acina_cell_carc.	No	no_cancer_nearby_lymphs	stage_2C	Tumor Free	No	No	-20	-44	1	0.3632	0.07	Hospital	Prad_Acinar.Type	0.866666667	0.0311	26	6.082125127	0	0	0	1	0	0	0	0	0	0	0	0	0	0	0	0	0	0	0	0	0	0	0	0	0	0	0	0
63	-35	No	acina_cell_carc.	No	no_cancer_nearby_lymphs	stage_3A	Tumor Free	Yes	Yes	-18	-32	0	0.2662	0	Biotech & Pharma	Prad_Acinar.Type	1.533333333	0.0255	46	15.97790709	0	0	0	0	0	0	0	0	0	0	0	0	0	0	0	0	2	0	0	0	0	0	0	0	0	0	0	0
65	-17	No	adenocarcinoma	No	no_cancer_nearby_lymphs	stage_2C	Tumor Free	No	No	-22	-40	0	0.3238	0.03	Hospital	Prad_Acinar.Type	0.033333333	0	1	51.81313082	0	0	0	0	0	1	0	1	0	0	0	0	0	0	0	0	0	0	0	0	0	0	0	0	0	0	0	0
66	-39	No	acina_cell_carc.	No	no_cancer_nearby_lymphs	stage_3B	Tumor Free	Yes	Yes	-20	-38	2	0.2607	0.01	Biotech & Pharma	Prad_Acinar.Type	1.1	0.0578	33	1.019166913	0	0	1	0	0	0	0	0	0	0	0	0	0	0	0	1	0	0	0	0	0	0	0	0	0	0	0	0
56	-31	No	acina_cell_carc.	Yes	cancer_nearby_lymphs	stage_3A	With Tumor	No	No	-12	-36	4	0.2691	0	University	Prad_Acinar.Type	1.033333333	0.1147	30	17.65460105	1	0	1	1	0	0	0	0	0	0	0	0	0	0	0	0	0	0	0	0	0	0	0	0	0	0	1	0
72	-23	No	adenocarcinoma	No	no_cancer_nearby_lymphs	stage_3B	With Tumor	No	No	-22	-12	19	0.3235	0	University	Prad_Acinar.Type	1.733333333	0.3329	52	19.16691324	0	0	0	1	0	0	0	0	0	1	0	1	1	0	0	0	0	0	1	0	0	0	0	0	0	0	0	0
66	-11	No	adenocarcinoma	Yes	no_cancer_nearby_lymphs	stage_3B	Tumor Free	No	Yes	-2	-26	7	0.3376	0.02	Biotech & Pharma	Prad_Acinar.Type	1.133333333	0.2811	34	48.42686656	1	0	0	0	0	0	0	0	1	0	0	0	0	1	0	0	0	0	0	0	0	0	0	0	0	0	0	0
53	-33	No	adenocarcinoma	No	no_cancer_nearby_lymphs	stage_2C	Tumor Free	No	No	-20	-42	0	0.3215	0	Hospital	Prad_Acinar.Type	0.4	0.0036	12	16.83269224	0	0	0	0	0	0	0	0	0	0	0	0	0	0	0	0	0	0	0	0	0	0	0	0	0	0	0	0
72	-11	No	adenocarcinoma	No	cancer_nearby_lymphs	stage_3B	Tumor Free	No	No	-12	-12	1	0.3219	0	University	Prad_Acinar.Type	0.933333333	0.0114	28	3.090377092	0	0	0	0	0	0	0	0	0	0	0	0	0	0	0	0	0	0	0	0	0	0	0	0	0	0	0	0
59	-15	No	adenocarcinoma	No	no_cancer_nearby_lymphs	stage_2C	Tumor Free	No	No	-20	-22	0	0.3409	0	Hospital	Prad_Acinar.Type	0.866666667	6e-04	26	27.12299043	0	0	0	0	0	0	0	0	0	0	1	0	0	0	0	0	0	0	0	0	0	0	0	0	0	0	0	0
48	-27	No	acina_cell_carc.	No	no_cancer_nearby_lymphs	stage_2C	Tumor Free	No	No	-18	-26	0	0.3571	1.06	Research center	Prad_Acinar.Type	0.666666667	0.0679	20	17.95048821	0	0	0	0	0	0	0	0	0	0	0	0	0	0	0	0	0	0	0	0	0	0	0	0	0	0	0	0
66	-17	No	acina_cell_carc.	No	no_cancer_nearby_lymphs	stage_3A	Tumor Free	No	No	-18	-26	4	0.3182	0	Hospital	Prad_Acinar.Type	1.133333333	0.0311	34	38.95847717	0	0	0	0	1	0	0	0	0	0	0	0	1	0	0	0	0	0	0	0	0	0	0	0	0	0	0	0
57	-33	No	acina_cell_carc.	Yes	no_cancer_nearby_lymphs	stage_3A	Tumor Free	No	No	-20	-38	2	0.2891	0.03	Hospital	Prad_Acinar.Type	1.366666667	0.0786	25	47.44057599	0	0	0	0	0	0	0	0	1	0	0	0	0	0	0	0	0	0	0	0	0	0	0	0	0	0	0	0
52	-31	No	acina_cell_carc.	No	no_cancer_nearby_lymphs	stage_2C	Tumor Free	No	Yes	-18	-48	0	0.3271	0	Research center	Prad_Acinar.Type	2.033333333	0.0652	31	24.59151133	0	0	1	0	0	0	0	0	0	0	0	0	0	0	0	0	0	0	0	0	0	0	0	0	0	0	0	0
52	-33	No	adenocarcinoma	No	no_cancer_nearby_lymphs	stage_3B	Tumor Free	No	Yes	-20	-42	0	0.3051	0	Research center	Prad_Acinar.Type	0.566666667	0.0016	17	30.50925469	0	0	0	0	0	0	0	0	0	0	0	0	0	0	0	0	0	0	0	0	0	0	0	0	1	0	0	0
55	-27	No	adenocarcinoma	No	no_cancer_nearby_lymphs	stage_2C	Tumor Free	No	No	-24	-22	0	0.3096	0	Research center	Prad_Acinar.Type	0.7	0.004	21	1.249301378	0	0	0	0	0	0	0	0	0	0	1	0	0	0	0	0	0	0	0	0	0	0	0	0	0	0	0	0
60	-37	No	adenocarcinoma	Yes	no_cancer_nearby_lymphs	stage_3B	With Tumor	No	No	-20	-46	2	0.3334	0	Biotech & Pharma	Prad_Acinar.Type	0.866666667	0.0629	26	24.72301673	1	0	0	0	0	1	0	0	0	0	0	0	0	0	0	0	0	0	0	0	0	0	0	0	0	0	0	0
56	-23	No	adenocarcinoma	No	no_cancer_nearby_lymphs	stage_2C	Tumor Free	No	No	-22	-26	0	0.3275	0	University	Prad_Acinar.Type	0.466666667	0.0162	13	8.21908801	0	0	0	0	0	0	0	0	0	0	0	0	0	0	0	0	0	0	0	0	0	0	0	0	0	0	0	0
60	-29	No	adenocarcinoma	No	no_cancer_nearby_lymphs	stage_2C	Tumor Free	No	No	-22	0	0	0.3325	0	Research center	Prad_Acinar.Type	1.4	0.0642	42	36.95301969	1	0	0	0	0	1	0	0	0	0	1	0	0	0	0	0	0	0	0	0	0	0	0	0	0	0	0	0
64	-27	No	acina_cell_carc.	No	no_cancer_nearby_lymphs	stage_2C	Tumor Free	No	No	-20	-26	1	0.3311	0	Hospital	Prad_Acinar.Type	1.066666667	0.0583	33	32.67909393	0	0	0	0	0	0	0	0	0	0	0	0	0	0	0	0	0	0	0	0	0	0	0	0	0	0	0	0
55	-17	No	adenocarcinoma	No	cancer_nearby_lymphs	stage_3B	With Tumor	Yes	No	-26	-16	4	0.3362	0.03	Research center	Prad_Acinar.Type	1.066666667	0.1799	32	6.443765	0	0	1	0	1	0	0	1	0	0	0	0	0	0	0	0	0	0	0	0	0	0	0	0	0	0	0	0
58	-25	No	adenocarcinoma	Yes	cancer_nearby_lymphs	stage_3A	Tumor Free	No	No	-24	-30	3	0.3186	0	University	Prad_Acinar.Type	0.566666667	1e-04	16	58.8815465	0	0	0	0	0	0	0	0	0	0	0	0	1	0	0	0	0	0	0	0	0	0	0	0	0	0	0	0
54	-13	No	adenocarcinoma	No	no_cancer_nearby_lymphs	stage_3A	Tumor Free	No	No	-14	-24	2	0.3309	0.01	Research center	Prad_Acinar.Type	0.8	0.1079	24	3.682151429	0	0	0	0	0	0	0	0	0	0	0	0	0	0	0	1	0	0	0	0	1	0	0	0	0	0	0	0
51	-31	No	acina_cell_carc.	No	no_cancer_nearby_lymphs	stage_2C	Tumor Free	No	Yes	-18	-36	0	0.2905	0.01	Hospital	Prad_Acinar.Type	4.233333333	0.0335	75	67.33076898	0	0	0	0	0	1	0	0	0	1	0	0	0	0	0	0	0	0	0	0	0	0	0	0	0	0	1	0
60	-41	No	acina_cell_carc.	No	no_cancer_nearby_lymphs	stage_2A	Tumor Free	Yes	No	-20	-44	1	0.3133	0	Research center	Prad_Acinar.Type	0.766666667	0.0414	22	26.03807082	0	0	0	0	0	0	0	0	0	0	0	0	0	0	0	0	0	0	0	0	0	0	1	0	0	0	0	0
46	-31	No	acina_cell_carc.	No	no_cancer_nearby_lymphs	stage_3B	With Tumor	No	Yes	-12	-30	0	0.3455	0.13	Research center	Prad_Acinar.Type	1.066666667	0.0174	32	17.45734293	0	0	1	0	0	0	0	0	0	0	1	0	0	0	0	0	0	0	0	0	0	0	0	0	0	0	0	0
59	-31	No	adenocarcinoma	No	no_cancer_nearby_lymphs	stage_2C	Tumor Free	No	No	-22	-40	0	0.3221	0	University	Prad_Acinar.Type	0.266666667	0	8	6.476641352	0	0	0	0	0	0	0	0	0	0	0	0	0	0	0	0	0	0	0	0	0	0	0	0	0	0	0	0
56	-33	No	adenocarcinoma	No	no_cancer_nearby_lymphs	stage_3B	Tumor Free	No	No	-22	-12	1	0.3216	0	University	Prad_Acinar.Type	0.866666667	0.0731	26	94.35513036	0	0	0	0	0	0	0	0	0	0	0	0	0	0	0	0	0	0	0	0	0	0	0	0	0	0	0	0
72	-33	No	acina_cell_carc.	No	no_cancer_nearby_lymphs	stage_3A	Tumor Free	No	No	-14	-36	0	0.2662	0.04	Biotech & Pharma	Prad_Acinar.Type	1.3	0.0471	39	24.03261334	0	0	0	0	0	0	0	1	0	0	0	0	0	0	0	0	1	0	0	0	0	0	0	0	0	0	0	0
53	-21	No	adenocarcinoma	No	no_cancer_nearby_lymphs	stage_3B	With Tumor	No	Yes	-18	-34	0	0.3086	0.02	Biotech & Pharma	Prad_Acinar.Type	0.8	0.0326	24	22.35591939	0	0	0	0	0	0	0	0	0	0	1	0	0	0	0	0	0	0	0	0	0	0	0	0	0	0	0	0
64	-27	No	adenocarcinoma	No	no_cancer_nearby_lymphs	stage_3A	Tumor Free	No	No	-22	-28	1	0.3343	0.02	University	Prad_Acinar.Type	0.833333333	0.0359	25	64.04313377	0	0	0	0	1	0	0	0	0	0	1	0	0	0	0	0	0	0	0	0	0	0	0	0	0	0	0	0
66	-25	No	acina_cell_carc.	No	no_cancer_nearby_lymphs	stage_2C	Tumor Free	No	No	0	-36	4	0.2647	0	University	Prad_Acinar.Type	0.9	0.1629	26	60.13084788	0	0	0	0	0	0	0	0	0	0	0	0	1	0	0	1	0	0	0	0	0	0	0	0	0	0	0	0
55	-35	No	acina_cell_carc.	No	no_cancer_nearby_lymphs	stage_3A	Tumor Free	No	No	-18	-40	3	0.2797	0.02	University	Prad_Acinar.Type	1.2	0.1235	36	48.52549561	0	0	0	0	1	0	0	0	0	0	0	1	0	0	0	0	0	0	0	0	0	0	0	0	0	0	0	0
64	-37	No	adenocarcinoma	Yes	no_cancer_nearby_lymphs	stage_3A	With Tumor	No	No	-24	-30	2	0.3212	0	University	Prad_Acinar.Type	0.9	0.1325	27	29.22707696	0	0	0	0	0	0	0	0	0	0	0	0	0	0	0	0	0	0	1	0	0	0	0	0	0	0	0	0
72	-27	No	acina_cell_carc.	No	no_cancer_nearby_lymphs	stage_3A	Tumor Free	Yes	No	-20	-46	2	0.2914	0	Hospital	Prad_Acinar.Type	1.4	0.0368	21	39.38586974	0	0	0	0	0	0	0	0	0	0	1	0	0	0	0	0	0	0	0	0	0	0	0	0	0	0	0	0
52	-35	No	acina_cell_carc.	No	no_cancer_nearby_lymphs	stage_3B	Tumor Free	No	No	-18	-48	0	0.2935	0	Hospital	Prad_Acinar.Type	0.033333333	0	1	38.00506296	0	0	0	0	0	0	0	0	0	0	0	0	0	0	0	0	0	0	0	0	0	0	0	0	0	0	0	0
77	-21	No	adenocarcinoma	No	no_cancer_nearby_lymphs	stage_3A	Tumor Free	No	No	-24	-34	0	0.3288	0	Biotech & Pharma	Prad_Acinar.Type	0.866666667	0.0101	25	25.93944176	0	0	0	0	0	0	0	0	0	0	0	0	0	0	0	0	0	0	0	0	0	0	0	0	0	0	0	0
53	-33	No	acina_cell_carc.	No	no_cancer_nearby_lymphs	stage_2C	Tumor Free	No	No	-18	-44	1	0.3237	0	University	Prad_Acinar.Type	0.833333333	0.015	24	32.31745406	0	0	0	1	0	0	0	0	0	0	0	0	0	0	0	0	0	0	0	0	0	0	0	0	0	0	0	0
68	-35	No	adenocarcinoma	No	no_cancer_nearby_lymphs	stage_3A	With Tumor	No	Yes	-20	-50	0	0.3098	0	Hospital	Prad_Acinar.Type	0.433333333	6e-04	12	25.28191472	0	0	0	0	0	0	0	0	0	0	0	0	0	0	0	0	1	0	1	0	0	0	0	0	0	0	0	0
71	-21	No	adenocarcinoma	No	no_cancer_nearby_lymphs	stage_2C	Tumor Free	No	No	-20	-40	0	0.3229	0.01	Hospital	Prad_Acinar.Type	0.133333333	2e-04	3	18.18062268	0	0	0	0	0	0	0	0	0	0	0	0	0	0	0	0	0	0	0	0	0	0	0	0	0	0	0	0
55	-33	No	acina_cell_carc.	No	no_cancer_nearby_lymphs	stage_3B	With Tumor	No	No	-22	-50	8	0.3504	0	Research center	Prad_Acinar.Type	0.733333333	0.0385	22	15.55051452	0	0	0	0	0	0	0	0	0	0	0	0	0	0	0	0	0	0	0	0	0	0	0	0	0	0	0	0
57	-23	No	acina_cell_carc.	No	no_cancer_nearby_lymphs	stage_2C	Tumor Free	No	No	-14	-26	1	0.3024	0	Research center	Prad_Acinar.Type	0.966666667	0.0447	29	22.32304304	0	0	0	0	0	0	0	1	0	0	0	0	0	0	0	0	0	0	1	0	0	0	0	0	0	0	0	0
63	-29	No	adenocarcinoma	No	no_cancer_nearby_lymphs	stage_2C	Tumor Free	No	No	-22	-16	2	0.3256	0	Hospital	Prad_Acinar.Type	0.733333333	0.0466	22	8.646480587	0	0	0	0	0	0	0	0	0	0	0	0	0	0	0	0	0	0	0	0	0	0	1	0	0	0	1	0
56	-13	No	adenocarcinoma	No	no_cancer_nearby_lymphs	stage_3B	Tumor Free	No	No	-4	-14	5	0.3095	0.11	University	Prad_Acinar.Type	0.9	0.1838	27	18.83814972	0	0	0	0	1	0	0	0	0	0	0	0	0	0	1	0	1	0	0	0	0	0	0	0	0	0	1	0
65	-33	No	adenocarcinoma	Yes	no_cancer_nearby_lymphs	stage_3B	With Tumor	No	No	-22	-38	3	0.3249	0	University	Prad_Acinar.Type	0.933333333	0.2705	28	3.452016964	1	0	1	0	0	0	0	0	0	0	0	0	0	0	0	0	0	0	0	0	0	0	0	0	0	0	0	0
53	-9	No	adenocarcinoma	Yes	no_cancer_nearby_lymphs	stage_2C	With Tumor	No	No	-24	-16	1	0.3327	0	Research center	Prad_Acinar.Type	0.733333333	0.1203	22	16.83269224	1	0	0	0	0	0	0	0	0	0	0	0	0	1	0	0	0	0	0	0	0	0	0	0	0	0	0	0
61	-27	No	acina_cell_carc.	No	no_cancer_nearby_lymphs	stage_3A	Tumor Free	No	No	-14	-26	1	0.2581	0	University	Prad_Acinar.Type	1	0.0438	30	46.52003814	0	0	0	0	0	0	0	0	0	0	0	0	0	0	0	0	0	0	0	0	0	0	0	0	0	0	0	0
66	-27	No	acina_cell_carc.	Yes	no_cancer_nearby_lymphs	stage_2A	Tumor Free	No	No	-20	-30	0	0.2875	0.05	Research center	Prad_Acinar.Type	1.066666667	0.1135	32	29.39145872	1	0	0	0	0	0	0	0	0	0	0	0	0	1	0	0	1	0	0	0	0	0	0	0	0	0	0	0
62	-33	No	adenocarcinoma	No	no_cancer_nearby_lymphs	stage_3B	Tumor Free	No	No	-22	-44	3	0.3283	0	Biotech & Pharma	Prad_Acinar.Type	0.433333333	0.1365	13	45.13923135	0	0	0	0	0	0	0	0	0	0	0	0	0	0	0	0	0	0	0	0	0	0	0	0	0	0	0	0
47	-29	No	adenocarcinoma	No	cancer_nearby_lymphs	stage_2C	With Tumor	No	Yes	-12	-36	5	0.3415	0.11	Research center	Prad_Acinar.Type	0.633333333	0.3399	19	22.35591939	0	0	0	0	0	0	0	0	0	0	0	0	1	0	0	0	0	0	0	0	0	0	0	0	0	0	0	0
58	-27	No	adenocarcinoma	No	cancer_nearby_lymphs	stage_3B	Tumor Free	No	Yes	-18	-30	1	0.3202	0	Biotech & Pharma	Prad_Acinar.Type	0.566666667	0.0677	17	51.45149094	0	0	0	0	0	0	0	0	0	0	0	0	1	0	0	0	0	0	0	0	0	0	0	0	0	0	0	1
