# Supplementary material for: Clinicogenomic Insights for Progression-Free Survival in Prostate Cancer
Source: Int J Environ Res Public Health. 2026 Feb 18;23(2):256. doi: 10.3390/ijerph23020256 (PMC12940860; doi:10.3390/ijerph23020256)
Supplement: Supplementary file 1 [file ijerph-23-00256-s001.zip › SF01_pipeline_modules_data/rsf_libraries.R]

# ---> Libraries <----
require(dplyr)
require(ggplot2)
require(caTools)
require(glmnet)
library(randomForestSRC)
library(pec)
library(survex) 

# if (!require("BiocManager", quietly = TRUE))
#   install.packages("BiocManager")
# 
# BiocManager::install("survcomp", force = TRUE)

require(survcomp)


# library(survival)
# library(kernelshap)
# library(shapviz)
# require(caret)
