# Supplementary material for: Clinicogenomic Insights for Progression-Free Survival in Prostate Cancer
Source: Int J Environ Res Public Health. 2026 Feb 18;23(2):256. doi: 10.3390/ijerph23020256 (PMC12940860; doi:10.3390/ijerph23020256)
Supplement: Supplementary file 1 [file ijerph-23-00256-s001.zip › SF01_pipeline_modules_data/rsf_prob_risk_predictions.csv]

	new_tumor_afitYes	frac_gen_alt	winter_hs	mutation_count	neo_cancer_statusWith.Tumor	tmb_nonsynonymous	msi_score_mantis	aneuploidy_score	buffa_hs	ragnum_hs	age	atm_diff	herc2_diff	spop_diff	hist_neoadjuv_trtmntYes	myh6_diff	braf_diff	path_t_stagestage_2C	kmt2c_diff	tp53_diff	path_n_stageno_cancer_nearby_lymphs	pred_rsf	pred_rsf_risk
2	0	0.1123	-10	47	0	1.6	0.2984	3	-11	-24	61	0	0	0	0	0	0	1	0	0	1	0.935714285714286	0.721428571428571
3	0	0.0819	-36	21	0	1.466666667	0.312	0	-33	-18	63	0	0	1	0	0	0	0	0	0	1	1	0
4	0	0.0524	-44	52	0	3.1	0.2949	1	-27	-20	61	0	0	0	0	0	0	0	0	0	1	0.9875	0.0625
9	1	0.1224	-38	30	1	1.833333333	0.3372	5	-19	-18	58	0	0	0	0	0	0	0	0	0	1	0.0233333333333333	53.7213252025752
12	1	0.1906	-16	24	1	0.8	0.3267	4	-33	-28	53	0	1	0	0	0	0	0	0	1	0	0.0131285381285381	38.7006693306693
16	0	0.0125	-28	33	1	1.1	0.2656	0	-31	-20	64	0	1	0	0	0	0	0	0	0	1	0.588194444444444	7.54886363636364
18	1	0.0872	-20	22	1	0.733333333	0.3418	2	-27	-22	47	0	0	0	0	0	0	0	0	0	0	0.0174936174936175	39.0677544677545
22	0	1e-04	-18	33	0	1.1	0.3314	1	-15	-20	58	0	0	0	0	0	0	1	0	0	1	0.90625	0.8
24	0	0.0474	-46	45	0	1.533333333	0.3344	0	-15	-18	67	0	0	0	0	0	0	0	0	0	1	0.8625	1.6625
25	0	0.0041	-26	29	0	1	0.3337	0	-31	-18	62	0	0	0	0	0	0	1	0	0	1	0.9875	0.175
26	1	0.0233	-20	15	0	0.5	0.317	2	-31	-22	55	0	0	0	0	0	0	0	0	0	1	0.324412078662079	22.8287953712954
33	0	9e-04	-38	22	0	0.733333333	0.2901	2	-25	-22	54	0	0	0	0	1	0	1	1	0	1	0.858333333333333	5.30416666666667
37	0	0.1368	-26	20	0	0.666666667	0.3313	3	-21	-24	56	0	0	0	0	1	0	1	1	0	1	0.845833333333333	5.71666666666667
42	0	0.0357	-38	37	0	2.333333333	0.3263	2	-35	-14	70	0	0	0	0	0	0	0	0	0	1	0.875	0.625
53	0	0.2051	-32	30	0	1	0.3341	6	-19	-22	55	0	0	0	0	0	0	0	0	1	1	0.801190476190476	4.64642857142857
57	0	0.0483	-36	26	0	0.866666667	0.3334	1	-27	-20	52	0	0	0	0	0	0	0	0	0	1	0.9875	0.175
64	1	0.4599	-32	34	1	1.133333333	0.323	20	-31	-22	61	0	0	0	0	0	0	0	0	0	1	0.0131285381285381	47.6590026640027
67	1	0.3786	-18	38	1	1.233333333	0.3111	26	-25	-18	62	0	0	0	0	0	0	0	0	0	1	0.0133333333333333	54.0989027639028
68	1	0.0643	0	37	0	1.2	0.3312	0	-13	-26	61	0	1	1	0	0	0	0	1	0	1	0.249402158027158	29.6860717060717
71	0	0.0697	-28	39	1	1.3	0.3115	0	-31	-18	70	0	0	0	0	0	0	0	0	0	0	0.76218253968254	5.12946428571429
74	0	0.0816	-42	24	1	0.833333333	0.3196	1	-27	-20	69	0	0	0	0	0	0	0	0	0	1	0.49375	2.88011363636364
76	0	0.0166	-10	27	0	0.9	0.3313	0	-21	-24	65	0	1	0	0	0	1	0	0	0	0	0.826884920634921	6.26706349206349
77	1	0.179	-26	31	1	1.033333333	0.2726	1	-33	-20	66	1	0	0	0	0	0	0	0	0	1	0.0300035381285381	43.6157449494949
83	1	0	-36	11	0	0	0.2748	0	-35	-18	66	0	0	0	0	0	0	1	0	0	1	0.222340319402819	39.2457446719947
91	0	0.1017	-24	16	0	0.533333333	0.3249	2	-21	-16	69	0	0	0	0	0	0	0	0	0	1	0.983333333333333	0.566666666666667
93	0	0.0727	-30	33	0	1.133333333	0.3482	0	-41	-20	68	0	0	0	0	0	0	0	0	0	1	0.875	0.625
94	0	0.0108	-42	21	0	0.7	0.3278	0	-33	-22	68	0	0	0	0	0	0	1	0	0	1	1	0
99	0	0.0142	-36	26	0	0.833333333	0.2931	1	-29	-22	62	0	0	0	0	0	0	1	0	0	1	1	0
103	0	3e-04	-42	9	1	0.3	0.3018	0	-33	-16	43	1	0	0	0	0	0	1	0	0	1	0.538571428571429	13.564880952381
104	0	3e-04	-44	17	0	0.566666667	0.3393	0	-31	-22	62	0	0	0	0	0	0	0	0	1	1	0.949166666666666	1.36583333333333
107	0	0	-40	5	0	0.166666667	0.3129	0	-29	-26	60	0	0	0	0	0	0	1	0	0	1	0.977083333333333	0.804166666666667
109	1	0.204	-24	27	1	0.9	0.3176	7	-23	-16	68	0	0	0	0	0	0	0	0	0	1	0.0133333333333333	43.6764327339327
111	0	0.1869	-18	33	0	1.066666667	0.3084	4	-27	-20	60	0	0	0	0	0	0	0	0	0	0	0.942891414141414	2.07410894660895
117	0	0.0048	-42	21	0	0.7	0.2968	0	-33	-18	60	0	0	0	0	0	0	1	0	0	1	1	0
119	0	1e-04	-28	14	0	0.466666667	0.3032	1	-27	-22	59	0	0	0	0	0	0	1	0	0	1	1	0
122	1	0.1288	-16	23	1	0.733333333	0.3298	5	-19	-22	60	0	1	0	0	0	0	0	0	0	1	0.0131285381285381	43.2080892718393
123	0	0.036	-50	24	0	1.733333333	0.3458	0	-35	-20	70	0	0	0	0	0	0	0	0	0	1	0.8875	0.5625
125	0	0.0056	-16	16	0	0.5	0.3287	0	-21	-20	63	0	0	0	0	0	0	1	0	0	1	0.975694444444444	0.647222222222222
128	0	0.0571	-4	25	0	0.833333333	0.3305	1	-31	-14	55	0	1	0	0	0	1	1	0	0	1	0.885218253968254	3.91388888888889
130	0	0.0457	-18	18	0	0.6	0.3188	1	-35	-16	63	0	0	0	0	0	0	0	0	0	1	0.919444444444445	0.597222222222222
133	0	0	-34	11	0	0.366666667	0.2697	0	-37	-22	50	0	0	0	0	0	0	1	0	0	1	1	0
139	0	0.0327	-40	19	0	0.633333333	0.2528	0	-25	-16	55	0	0	0	0	0	0	1	0	0	1	0.9	3.3
141	0	0.1105	-30	23	0	0.766666667	0.3093	2	-17	-22	56	0	0	0	0	0	0	0	0	0	0	0.954002525252525	1.75010101010101
145	0	0	-24	10	1	0.333333333	0.3317	0	-21	-22	70	0	0	0	0	0	0	0	1	0	0	0.55375	14.0751136363636
153	1	0.204	-18	26	1	0.866666667	0.3133	4	-15	-18	64	0	0	0	0	0	0	0	0	0	0	0.0133333333333333	46.7812253024753
155	1	0.1748	-6	37	0	1.233333333	0.332	5	-23	-20	65	0	0	0	0	0	0	0	0	1	1	0.265193366818367	27.8400038850039
156	0	4e-04	-14	23	0	0.766666667	0.3343	2	-29	-22	61	0	1	1	0	0	0	1	0	0	1	0.939384920634921	1.35555555555556
158	0	0.0886	-12	28	0	0.966666667	0.3376	2	-23	-26	65	0	0	0	0	0	0	0	0	0	1	0.864384920634921	2.94960317460317
159	0	0.0565	-26	26	0	0.866666667	0.3272	2	-27	-20	53	0	0	0	0	1	1	1	0	0	1	0.8	7.52083333333333
160	0	0.0011	-46	15	0	0.5	0.2594	0	-35	-20	72	0	0	0	0	0	0	0	0	0	1	0.9625	0.1875
163	0	1e-04	-24	15	0	0.5	0.2877	0	-23	-22	57	0	0	0	0	0	0	0	0	0	1	1	0
164	0	0	-30	20	0	0.666666667	0.3244	0	-25	-22	55	0	0	0	0	0	0	0	1	0	1	0.99	0.33
166	1	0.0776	-26	34	0	1.133333333	0.335	1	-25	-22	69	0	0	0	0	0	0	0	0	0	1	0.263449777074777	26.3229836829837
171	0	0.0827	-42	21	0	0.7	0.3164	0	-33	-14	63	0	0	0	0	0	0	0	0	0	1	1	0
176	0	0.0641	-40	25	1	0.833333333	0.3309	3	-31	-14	70	0	1	0	0	0	0	0	0	0	1	0.573988095238095	3.11279761904762
178	0	0.1945	-40	29	0	0.966666667	0.2557	4	-27	-10	54	0	0	0	0	0	0	0	0	1	0	0.87625	3.43888888888889
192	0	0.0281	-28	32	0	2.1	0.314	0	-27	-22	71	0	0	0	0	0	0	1	0	0	1	1	0
194	1	0.0275	-34	35	0	2.233333333	0.3261	0	-37	-22	58	0	0	0	0	0	0	1	0	0	1	0.149284763847264	39.1542643467643
200	0	0.0905	-46	51	0	1.7	0.318	0	-27	-22	63	0	0	0	0	0	0	0	0	0	1	0.9375	0.3125
201	0	0.1572	-22	34	0	1.133333333	0.34	1	-15	-18	62	0	0	1	0	0	0	1	0	0	1	0.876388888888889	3.22281746031746
202	0	0.019	-24	26	0	0.866666667	0.3027	0	-33	-22	63	0	0	0	0	0	0	0	0	0	1	1	0
210	1	0.1118	-52	35	1	1.166666667	0.3366	1	-21	-20	66	0	0	0	0	0	0	0	0	0	1	0.0131285381285381	49.8887565212565
214	0	0.0429	-28	15	0	0.5	0.3338	0	-21	-22	54	0	0	0	0	0	0	1	0	0	1	0.9825	0.345
218	0	0.0092	-36	25	0	0.8	0.3136	0	-25	-22	52	0	0	0	0	0	0	0	0	0	1	1	0
219	0	0.0688	-30	20	0	0.666666667	0.3195	2	-29	-14	46	0	0	0	0	0	0	1	0	1	1	0.983333333333333	0.566666666666667
222	0	0.1741	-32	37	0	2.533333333	0.3671	4	-31	-20	68	0	0	1	0	0	0	0	0	0	1	0.911309523809524	2.11904761904762
235	1	0.3074	-14	61	0	2.033333333	0.3309	6	-23	-18	51	0	0	0	0	0	0	0	0	0	0	0.306635165760166	31.9498884448884
237	0	0.1558	-40	67	1	2.266666667	0.3247	2	-25	-20	59	0	0	0	0	0	0	0	0	0	1	0.513194444444445	3.69166666666667
239	0	0.0698	-42	35	1	1.166666667	0.3298	1	-33	-22	60	0	0	0	0	0	0	0	0	0	0	0.588194444444444	5.14886363636364
249	0	0.078	-32	31	0	1.033333333	0.3196	0	-15	-22	62	0	0	0	0	0	0	0	0	0	1	0.942857142857143	0.435714285714286
256	0	0.0709	-24	17	0	0.566666667	0.2751	2	-23	-20	55	0	0	0	0	0	0	0	0	0	1	1	0
263	0	0.0626	-34	48	0	1.633333333	0.2945	2	-27	-18	64	0	0	0	0	0	0	0	0	0	1	1	0
265	1	0.1622	-24	47	0	1.566666667	0.2613	5	-33	-20	70	0	0	0	0	0	0	0	0	0	0	0.337205151330151	28.7919826007326
271	0	0.0789	-50	27	1	0.9	0.3341	1	-37	-22	64	0	0	1	0	0	0	0	0	0	1	0.6	5.09886363636364
272	0	4e-04	-38	11	0	0.366666667	0.2985	0	-29	-20	53	0	0	0	0	0	0	1	0	0	1	1	0
273	0	1e-04	-28	12	0	0.4	0.3357	7	-19	-20	44	0	0	0	0	0	0	0	0	0	1	0.9075	2.895
279	0	0.1083	-16	41	0	1.366666667	0.3343	1	-17	-22	68	0	0	1	0	0	0	1	0	0	1	0.845138888888889	3.52281746031746
287	0	0.3097	-28	32	1	1.1	0.325	20	-21	-22	65	0	0	0	0	0	0	0	0	1	0	0.74515873015873	5.44777236652237
288	0	0.0251	-28	36	0	2.233333333	0.3542	0	-37	-22	61	0	0	0	0	0	0	1	0	0	1	0.8625	0.8
289	0	0.0943	-30	26	0	0.866666667	0.3284	1	-23	-20	59	0	0	0	0	0	0	0	0	0	1	0.975	0.875
290	0	0.0697	-36	22	0	0.733333333	0.3368	3	-25	-14	59	0	0	0	0	0	0	0	0	0	1	0.9875	0.175
291	0	0.0839	-44	30	0	2	0.3371	1	-33	-24	62	0	0	0	0	0	0	1	0	0	1	0.9625	0.5625
293	0	0	-40	2	1	0.1	0.2971	0	-29	-20	60	0	0	0	0	0	0	0	0	0	1	0.36875	19.494696969697
294	0	0.2282	-24	30	0	1	0.3139	6	-27	-18	69	0	0	0	0	0	0	0	0	0	1	0.9875	0.325
298	0	0.1365	-26	22	0	0.733333333	0.3381	3	-19	-24	58	1	0	0	0	1	0	0	0	0	0	0.748863636363636	8.56482323232323
306	0	0.1223	-30	51	1	1.7	0.3152	0	-31	-24	67	0	0	1	0	0	1	0	1	0	0	0.624920634920635	13.8324945887446
307	0	0.0468	-28	26	0	0.9	0.3388	0	-23	-20	65	0	0	1	0	0	0	0	0	0	1	0.958333333333333	1.08333333333333
316	0	0.0953	-44	48	0	1.7	0.3234	2	-37	-24	54	0	0	0	0	0	0	0	0	0	0	0.790113636363636	2.45942640692641
318	0	2e-04	-38	21	0	0.7	0.331	0	-31	-22	64	0	1	0	0	0	0	0	0	0	1	1	0
323	0	0.019	-34	24	0	0.8	0.2674	1	-33	-20	68	0	0	0	0	0	0	0	0	0	1	1	0
325	0	0.2884	-8	32	0	2.133333333	0.2846	20	-13	-24	66	0	1	0	0	0	0	0	0	1	1	0.933571428571429	2.15515873015873
327	0	0.0111	-30	29	0	0.966666667	0.3296	2	-37	-20	62	0	1	1	0	1	0	0	0	0	1	0.741666666666667	6.7625
329	0	0.0474	-16	27	0	0.9	0.3199	0	-17	-26	56	0	0	1	0	0	0	1	0	0	1	0.95	1.43333333333333
334	0	0.0995	-36	27	1	0.9	0.3423	6	-33	-20	50	0	0	0	0	0	0	1	1	1	1	0.5875	11.4575
339	0	1e-04	-26	14	0	0.5	0.3085	0	-29	-22	59	0	0	0	0	0	0	1	0	0	1	1	0
341	0	0.1393	-38	25	1	0.833333333	0.3203	4	-25	-22	63	0	0	0	0	0	0	0	0	0	0	0.533333333333333	2.36969696969697
342	0	0	-42	15	0	0.5	0.3206	0	-37	-24	51	0	0	0	0	0	0	0	0	0	1	0.925	0.375
345	0	0.0109	-22	19	0	0.633333333	0.3274	0	-27	-18	53	0	0	0	0	0	1	0	0	0	1	0.916666666666667	3.16666666666667
348	0	0	-30	5	0	0.333333333	0.2785	0	-27	-20	58	0	0	0	0	0	0	0	1	0	1	0.95875	0.6925
353	0	0.092	-6	19	0	0.666666667	0.3336	0	-13	-20	51	0	0	1	0	0	1	0	0	0	1	0.786607142857143	6.67142857142857
360	0	1e-04	-36	4	0	0.133333333	0.3182	0	-35	-22	58	0	0	0	0	0	0	0	0	0	1	0.89375	0.7375
363	1	0.0657	-38	19	0	1.333333333	0.344	0	-23	-20	55	0	0	0	0	0	0	0	0	0	1	0.307537078662079	23.2086727161727
364	0	0.0084	-34	26	0	0.866666667	0.2956	0	-35	-26	68	0	0	0	0	0	0	1	0	0	1	0.983333333333333	0.566666666666667
365	0	0.0769	-30	40	0	1.333333333	0.3279	1	-27	-18	72	0	0	0	0	0	0	1	0	0	1	0.9	0.95
367	1	0.5782	-26	45	1	1.5	0.3271	18	-17	14	64	0	1	0	0	0	0	0	0	0	1	0.005	57.1714285714286
370	0	0.0498	-38	24	0	0.8	0.3332	2	-23	-22	61	0	1	0	0	0	0	0	0	0	1	0.9875	0.175
375	0	0.076	-48	21	0	0.7	0.2611	0	-35	-14	57	0	0	0	0	0	0	1	0	0	1	0.9625	0.1875
377	1	0.1165	-38	23	0	0.766666667	0.3381	2	-31	-20	66	0	0	0	0	0	0	0	0	0	1	0.282710793835794	26.161675962926
379	0	0.1193	-26	33	0	1.1	0.3307	1	-25	-22	62	0	0	1	0	0	0	1	0	0	1	0.904365079365079	2.87043650793651
382	1	0.0532	-36	30	1	1	0.3449	1	-27	-10	61	0	0	0	0	0	0	0	1	0	1	0.0752564102564102	46.1405777555778
384	0	0.1489	-2	20	1	0.7	0.3138	1	-9	-18	59	0	0	1	0	0	0	0	0	0	1	0.457751322751323	8.71031746031746
391	0	0.0223	-38	13	0	0.433333333	0.3231	0	-35	-20	49	0	0	1	0	0	0	1	0	0	1	0.891666666666667	1.575
392	0	0.4633	-8	28	0	0.933333333	0.3476	14	-11	0	56	0	0	1	0	0	0	1	0	0	1	0.79077380952381	6.3097619047619
393	0	0.075	-38	31	0	1.066666667	0.311	0	-29	-24	65	0	0	1	0	0	0	1	0	0	1	0.966666666666667	1.2
394	0	0.1191	-34	59	0	2	0.2841	1	-33	-14	60	1	0	0	0	0	0	0	0	0	1	0.988888888888889	0.351388888888889
396	0	0.0138	-26	27	0	0.933333333	0.3089	3	-27	-20	58	0	0	0	0	0	0	1	0	0	1	0.975	0.125
397	1	0.0102	-32	30	1	1	0.3224	0	-29	-18	64	0	0	0	0	0	0	1	0	0	1	0.0152564102564103	50.5939525752026
400	1	0.2146	-6	32	1	1.066666667	0.3368	2	-3	-6	59	0	0	0	0	0	0	0	0	0	0	0.0133333333333333	49.7120604395604
401	0	0.0319	-44	39	0	1.3	0.2548	0	-29	-10	66	0	0	0	0	0	1	0	0	0	1	0.830833333333333	6.0925
403	0	0	-30	18	0	0.633333333	0.2544	1	-29	-16	56	0	0	1	0	0	0	1	0	0	1	1	0
404	0	0.0672	-50	26	0	0.866666667	0.3215	2	-33	-18	65	0	0	0	0	0	0	0	0	0	0	0.95844696969697	1.48799783549784
405	0	0	-22	14	0	0.466666667	0.3073	0	-35	-22	65	0	0	0	0	0	0	1	0	0	1	0.95	0.25
409	0	0.0118	-24	34	0	1.133333333	0.2643	0	-29	-14	72	0	0	0	0	0	0	1	0	0	1	1	0
410	0	0.1139	-26	29	0	0.966666667	0.3064	0	-21	-20	69	0	0	0	0	0	0	0	0	0	1	0.976388888888889	0.676388888888889
417	1	0.1805	-38	25	1	0.866666667	0.3399	5	-25	-4	46	0	1	0	0	1	0	0	0	0	1	0.065	41.9462386224886
421	0	0.0878	-42	31	0	1.033333333	0.2823	1	-9	-22	55	0	0	1	0	0	0	1	0	0	1	0.854166666666667	4.22142857142857
422	0	0.119	-30	40	1	1.333333333	0.2626	2	-29	-20	65	0	0	0	0	1	0	0	0	0	0	0.581944444444444	9.13541666666667
423	0	1e-04	-42	3	0	0.1	0.2994	2	-27	-16	54	0	0	0	0	0	0	0	0	0	0	0.968863636363636	1.27232323232323
424	0	8e-04	-30	27	0	0.9	0.2665	0	-39	-20	50	0	0	0	0	0	0	0	0	0	1	1	0
429	0	0.015	-46	45	0	1.566666667	0.2709	1	-41	-16	61	0	0	0	0	0	0	1	0	0	1	0.9125	0.4375
430	0	0	-48	8	0	0.266666667	0.2664	4	-35	-16	67	0	0	0	0	0	0	0	0	0	0	0.898030303030303	2.32549783549784
433	0	0.1832	-36	28	0	0.933333333	0.3324	0	-29	-24	67	0	0	0	0	0	0	0	0	0	1	0.926388888888889	2.20138888888889
441	0	0.0525	-22	22	0	0.733333333	0.3289	0	-25	-18	66	0	0	0	0	0	0	0	0	1	1	0.983333333333333	0.566666666666667
444	0	0.0311	-44	26	0	0.866666667	0.3632	1	-35	-20	68	0	0	0	0	0	0	1	0	0	1	0.8875	0.5625
448	1	0.1147	-36	30	1	1.033333333	0.2691	4	-31	-12	56	0	0	0	0	0	0	0	0	0	0	0.0233333333333333	49.8947703685204
453	0	6e-04	-22	26	0	0.866666667	0.3409	0	-15	-20	59	0	1	0	0	0	0	1	0	0	1	0.9875	0.175
463	0	0.0583	-26	33	0	1.066666667	0.3311	1	-27	-20	64	0	0	0	0	0	0	1	0	0	1	1	0
464	0	0.1799	-16	32	1	1.066666667	0.3362	4	-17	-26	55	1	0	0	0	0	0	0	0	0	0	0.614583333333333	10.3583333333333
467	0	0.0335	-36	75	0	4.233333333	0.2905	0	-31	-18	51	0	0	0	0	0	0	1	0	0	1	0.925	0.375
469	0	0.0174	-30	32	1	1.066666667	0.3455	0	-31	-12	46	0	1	0	0	0	0	0	0	0	1	0.45593253968254	12.8940476190476
470	0	0	-40	8	0	0.266666667	0.3221	0	-31	-22	59	0	0	0	0	0	0	1	0	0	1	0.99375	0.2375
474	0	0.0359	-28	25	0	0.833333333	0.3343	1	-27	-22	64	1	1	0	0	0	0	0	0	0	1	0.9875	0.175
477	1	0.1325	-30	27	1	0.9	0.3212	2	-37	-24	64	0	0	0	0	0	0	0	0	0	1	0.0300035381285381	37.1285311910312
478	0	0.0368	-46	21	0	1.4	0.2914	2	-27	-20	72	0	1	0	0	0	0	0	0	0	1	0.9875	0.0625
480	0	0.0101	-34	25	0	0.866666667	0.3288	0	-21	-24	77	0	0	0	0	0	0	0	0	0	1	1	0
481	0	0.015	-44	24	0	0.833333333	0.3237	1	-33	-18	53	0	0	0	0	0	0	1	0	0	1	0.9875	0.0625
486	0	0.0466	-16	22	0	0.733333333	0.3256	2	-29	-22	63	0	0	0	0	0	0	1	0	0	1	0.994444444444444	0.222222222222222
492	0	0.1365	-44	13	0	0.433333333	0.3283	3	-33	-22	62	0	0	0	0	0	0	0	0	0	1	0.915833333333333	2.32416666666667
