# Supplementary material for: Clinicogenomic Insights for Progression-Free Survival in Prostate Cancer
Source: Int J Environ Res Public Health. 2026 Feb 18;23(2):256. doi: 10.3390/ijerph23020256 (PMC12940860; doi:10.3390/ijerph23020256)
Supplement: Supplementary file 1 [file ijerph-23-00256-s001.zip › SF02_data_processing/LPC_genes.txt]

TP53 

CTNNB1 

SMAD4 

KMT2D 

ATM 

KMT2C 

IDH1 

FOXA1 

SPOP 

NKX3-1 

CSMD3 

TRRAP 

BRAF 

CHD4 

VWF 

LRP1B 

EPHB1 

HERC2 

MCM3 

SPTA1 

SALL1 

HERC1 

RYBP 

TTN 

CHD5 

MYH6 

FAT3 
