# Supplementary material for: Clinicogenomic Insights for Progression-Free Survival in Prostate Cancer
Source: Int J Environ Res Public Health. 2026 Feb 18;23(2):256. doi: 10.3390/ijerph23020256 (PMC12940860; doi:10.3390/ijerph23020256)
Supplement: Supplementary file 1 [file ijerph-23-00256-s001.zip › SF02_data_processing/required_packages.R]

if (!require("BiocManager", quietly = TRUE))
  install.packages("BiocManager")

if (!require("cBioPortalData", quietly = TRUE))
  install.packages("cBioPortalData")

BiocManager::install("cBioPortalData")
require(cBioPortalData)
require(BiocManager)
require(AnVIL)


install.packages("mice",'GGally','grpreg', dependencies = T)

library(readr)
library(janitor)
library(dplyr)
library(tidyr)
require(DataExplorer)
require(ggplot2)
require(ggthemes)
require(DataExplorer)
library(mice)
